# Supplementary material for: Profiling of Protein-Coding Missense Mutations in Mendelian Rare Diseases: Clues from Structural Bioinformatics
Source: Int J Mol Sci. 2025 Apr 25;26(9):4072. doi: 10.3390/ijms26094072 (PMC12071383; doi:10.3390/ijms26094072)
Supplement: Supplementary file 1 [file ijms-26-04072-s001.zip]

Archive with 3 entries (3 files):
- SI.pdf
- TableS1.xlsx
- TableS2.xlsx
