# Supplementary material for: Profiling of Protein-Coding Missense Mutations in Mendelian Rare Diseases: Clues from Structural Bioinformatics
Source: Int J Mol Sci. 2025 Apr 25;26(9):4072. doi: 10.3390/ijms26094072 (PMC12071383; doi:10.3390/ijms26094072)
Supplement: Supplementary file 1 [file ijms-26-04072-s001.zip › TableS1.xlsx]

## Sheet: Sheet1
Gene	Conditions	UniProt	WT_Residue	Position	Mut_Residue	DiSC	Diα	DiSC/Diα	V	v	V/v	Cluster
HADHA	Mitochondrial trifunctional protein deficiency	P40939	GLU	510	GLN	0.02	0	0	128.7	141.9	0.906977	3
HADHA	Long chain 3-hydroxyacyl-CoA dehydrogenase deficiency	P40939	GLY	101	VAL	0	0.15	0	57.8	136.8	0.422515	1
FGFR3	Hypochondroplasia	P22607	GLY	380	ARG	0	0.69	0	57.8	197.3	0.292955	3
FGFR3	Thanatophoric dysplasia type 1	P22607	GLY	380	ARG	0	0.69	0	57.8	197.3	0.292955	3
FGFR3	Achondroplasia	P22607	GLY	382	SER	0	0.69	0	57.8	86.2	0.670534	3
FGFR3	Hypochondroplasia	P22607	GLY	342	CYS	0	0.22	0	57.8	107.9	0.535681	3
MVK	Mevalonic aciduria	Q03426	TYR	116	HIS	0.02	0	0	190.5	150.1	1.26915	3
MVK	Mevalonic aciduria	Q03426	GLY	202	ARG	0	0.36	0	57.8	197.3	0.292955	3
MVK	Mevalonic aciduria	Q03426	ASN	301	THR	0	0.06	0	115.6	113.5	1.0185	3
MVK	Mevalonic aciduria	Q03426	GLY	326	ARG	0	0.71	0	57.8	197.3	0.292955	3
MVK	Mevalonic aciduria	Q03426	GLY	336	SER	0	0.33	0	57.8	86.2	0.670534	3
MVK	Mevalonic aciduria	Q03426	GLY	376	SER	0	0.15	0	57.8	86.2	0.670534	1
MVK	Mevalonic aciduria	Q03426	VAL	377	ILE	0	0.02	0	136.8	164.6	0.831106	1
PCCA	Propionic acidemia	P05165	GLY	142	ASP	0	0.01	0	57.8	108.5	0.532719	1
PCCA	Propionic acidemia	P05165	GLY	144	VAL	0	0.47	0	57.8	136.8	0.422515	3
PCCA	Propionic acidemia	P05165	GLY	175	ASP	0	0.45	0	57.8	108.5	0.532719	3
PCCA	Propionic acidemia	P05165	GLY	456	VAL	0	0.28	0	57.8	136.8	0.422515	3
PCCA	Propionic acidemia	P05165	LEU	470	VAL	0	0.01	0	164.6	136.8	1.20322	1
PCCA	Propionic acidemia	P05165	GLY	631	ARG	0	0.03	0	57.8	197.3	0.292955	1
PCCA	Propionic acidemia	P05165	GLY	668	ARG	0	0.12	0	57.8	197.3	0.292955	1
PCCB	Propionic acidemia	P05166	GLY	112	SER	0	0.14	0	57.8	86.2	0.670534	1
PCCB	Propionic acidemia	P05166	GLY	112	ASP	0	0.14	0	57.8	108.5	0.532719	1
PCCB	Propionic acidemia	P05166	GLY	162	ARG	0	0.46	0	57.8	197.3	0.292955	3
PCCB	Propionic acidemia	P05166	GLY	188	ARG	0	0.49	0	57.8	197.3	0.292955	3
PCCB	Propionic acidemia	P05166	GLY	198	ASP	0	0.08	0	57.8	108.5	0.532719	1
PCCB	Propionic acidemia	P05166	GLY	245	CYS	0	0.18	0	57.8	107.9	0.535681	1
PCCB	Propionic acidemia	P05166	GLY	246	ASP	0	0.14	0	57.8	108.5	0.532719	1
PCCB	Propionic acidemia	P05166	GLY	246	VAL	0	0.14	0	57.8	136.8	0.422515	1
PCCB	Propionic acidemia	P05166	MET	316	ARG	0	0.04	0	161	197.3	0.816016	1
PCCB	Propionic acidemia	P05166	GLY	412	SER	0	0.16	0	57.8	86.2	0.670534	1
PCCB	Propionic acidemia	P05166	GLY	437	CYS	0	0.72	0	57.8	107.9	0.535681	3
PCCB	Propionic acidemia	P05166	GLY	437	ASP	0	0.72	0	57.8	108.5	0.532719	3
ADSL	Adenylosuccinate lyase deficiency	P30566	TYR	114	HIS	0	0.01	0	190.5	150.1	1.26915	3
ADSL	Adenylosuccinate lyase deficiency	P30566	TYR	114	SER	0	0.01	0	190.5	86.2	2.20998	3
BTK	X-linked agammaglobulinemia	Q06187	GLY	613	ASP	0	0.74	0	57.8	108.5	0.532719	3
BTK	X-linked agammaglobulinemia	Q06187	GLY	594	GLU	0	0.16	0	57.8	128.7	0.449106	1
BTK	X-linked agammaglobulinemia	Q06187	GLY	594	ARG	0	0.16	0	57.8	197.3	0.292955	1
BTK	X-linked agammaglobulinemia	Q06187	GLY	594	ARG	0	0.16	0	57.8	197.3	0.292955	1
BTK	X-linked agammaglobulinemia	Q06187	PHE	583	VAL	0	0.01	0	187.2	136.8	1.36842	1
BTK	X-linked agammaglobulinemia	Q06187	GLY	302	ARG	0	0.14	0	57.8	197.3	0.292955	1
HGD	Alkaptonuria	Q93099	GLY	372	ARG	0	0.2	0	57.8	197.3	0.292955	1
HGD	Alkaptonuria	Q93099	GLY	362	GLU	0	0.01	0	57.8	128.7	0.449106	1
HGD	Alkaptonuria	Q93099	GLY	362	ARG	0	0.01	0	57.8	197.3	0.292955	1
HGD	Alkaptonuria	Q93099	GLY	360	ALA	0	0.16	0	57.8	86.4	0.668981	1
HGD	Alkaptonuria	Q93099	GLY	360	ARG	0	0.16	0	57.8	197.3	0.292955	1
HGD	Alkaptonuria	Q93099	GLY	309	VAL	0	1.09	0	57.8	136.8	0.422515	3
HGD	Alkaptonuria	Q93099	VAL	300	GLY	0	0.02	0	136.8	57.8	2.36678	1
HGD	Alkaptonuria	Q93099	VAL	300	LEU	0	0.02	0	136.8	164.6	0.831106	1
HGD	Alkaptonuria	Q93099	GLY	270	ARG	0	0.16	0	57.8	197.3	0.292955	1
HGD	Alkaptonuria	Q93099	GLY	220	VAL	0	0.41	0	57.8	136.8	0.422515	3
HGD	Alkaptonuria	Q93099	GLY	217	TRP	0	1.04	0	57.8	225.1	0.256775	3
HGD	Alkaptonuria	Q93099	GLY	205	VAL	0	0.49	0	57.8	136.8	0.422515	3
HGD	Alkaptonuria	Q93099	GLY	205	ASP	0	0.49	0	57.8	108.5	0.532719	3
HGD	Alkaptonuria	Q93099	GLY	185	ARG	0	0.3	0	57.8	197.3	0.292955	3
HGD	Alkaptonuria	Q93099	GLY	170	ALA	0	0.04	0	57.8	86.4	0.668981	1
HGD	Alkaptonuria	Q93099	GLY	170	SER	0	0.04	0	57.8	86.2	0.670534	1
HGD	Alkaptonuria	Q93099	GLY	161	GLU	0	0.36	0	57.8	128.7	0.449106	3
HGD	Alkaptonuria	Q93099	GLY	161	ARG	0	0.36	0	57.8	197.3	0.292955	3
HGD	Alkaptonuria	Q93099	GLY	152	ARG	0	0.08	0	57.8	197.3	0.292955	1
HGD	Alkaptonuria	Q93099	PHE	136	TYR	0	0.01	0	187.2	190.5	0.982677	1
HGD	Alkaptonuria	Q93099	GLY	123	ALA	0	0.52	0	57.8	86.4	0.668981	3
HGD	Alkaptonuria	Q93099	GLY	123	GLU	0	0.52	0	57.8	128.7	0.449106	3
HGD	Alkaptonuria	Q93099	GLY	123	ARG	0	0.52	0	57.8	197.3	0.292955	3
HGD	Alkaptonuria	Q93099	GLY	121	GLU	0	0.05	0	57.8	128.7	0.449106	1
HGD	Alkaptonuria	Q93099	GLY	115	ARG	0	0.17	0	57.8	197.3	0.292955	1
HGD	Alkaptonuria	Q93099	PHE	112	SER	0	0.03	0	187.2	86.2	2.17169	1
HGD	Alkaptonuria	Q93099	PHE	112	VAL	0	0.03	0	187.2	136.8	1.36842	1
SLC16A2	Allan-Herndon-Dudley syndrome	P36021	GLY	122	ARG	0	0.67	0	57.8	197.3	0.292955	3
SLC16A2	Allan-Herndon-Dudley syndrome	P36021	GLY	147	ARG	0	0.21	0	57.8	197.3	0.292955	3
SLC16A2	Allan-Herndon-Dudley syndrome	P36021	GLY	327	ARG	0	0.2	0	57.8	197.3	0.292955	1
SLC16A2	Allan-Herndon-Dudley syndrome	P36021	GLY	421	VAL	0	0.07	0	57.8	136.8	0.422515	1
SLC16A2	Allan-Herndon-Dudley syndrome	P36021	LEU	494	PRO	0	0.05	0	164.6	120.6	1.36484	1
SERPINA1	Alpha-1-antitrypsin deficiency	P01009	MET	409	THR	0.01	0	0	161	113.5	1.4185	3
SERPINA1	Alpha-1-antitrypsin deficiency	P01009	HIS	358	ARG	0	0.02	0	150.1	197.3	0.76077	3
SERPINA1	Alpha-1-antitrypsin deficiency	P01009	GLY	249	ARG	0	0.21	0	57.8	197.3	0.292955	3
SERPINA1	Alpha-1-antitrypsin deficiency	P01009	GLY	139	SER	0	0.21	0	57.8	86.2	0.670534	3
SERPINA1	Alpha-1-antitrypsin deficiency	P01009	GLY	91	GLU	0	0.12	0	57.8	128.7	0.449106	1
SERPINA1	Alpha-1-antitrypsin deficiency	P01009	ALA	82	PRO	0	0.01	0	86.4	120.6	0.716418	1
NMNAT1	Leber congenital amaurosis	Q9HAN9	MET	69	VAL	0	0.03	0	161	136.8	1.1769	1
NMNAT1	Leber congenital amaurosis	Q9HAN9	MET	69	LEU	0	0.03	0	161	164.6	0.978129	1
NMNAT1	Leber congenital amaurosis	Q9HAN9	LEU	153	VAL	0.02	0	0	164.6	136.8	1.20322	3
NMNAT1	Leber congenital amaurosis	Q9HAN9	LEU	153	PRO	0.02	0	0	164.6	120.6	1.36484	3
RDH12	Leber congenital amaurosis	Q96NR8	GLY	46	ASP	0	0.18	0	57.8	108.5	0.532719	1
RDH12	Leber congenital amaurosis	Q96NR8	GLY	50	ASP	0	0.37	0	57.8	108.5	0.532719	3
RDH12	Leber congenital amaurosis	Q96NR8	GLY	76	ARG	0	0.16	0	57.8	197.3	0.292955	1
RDH12	Leber congenital amaurosis	Q96NR8	GLY	76	ARG	0	0.16	0	57.8	197.3	0.292955	1
RDH12	Leber congenital amaurosis	Q96NR8	GLY	76	TRP	0	0.16	0	57.8	225.1	0.256775	1
RDH12	Leber congenital amaurosis	Q96NR8	THR	155	ILE	0	0.01	0	113.5	164.6	0.68955	3
RPE65	Leber congenital amaurosis	Q16518	GLY	528	VAL	0	0.11	0	57.8	136.8	0.422515	1
RPE65	Retinitis pigmentosa	Q16518	CYS	330	TYR	0	0.01	0	107.9	190.5	0.566404	1
RPE65	Retinitis pigmentosa	Q16518	ILE	206	THR	0	0.01	0	164.6	113.5	1.45022	1
RPE65	Retinitis pigmentosa	Q16518	GLY	104	ASP	0	0.11	0	57.8	108.5	0.532719	1
RPE65	Leber congenital amaurosis	Q16518	GLY	104	VAL	0	0.11	0	57.8	136.8	0.422515	1
RPE65	Retinitis pigmentosa	Q16518	GLY	104	SER	0	0.11	0	57.8	86.2	0.670534	1
RPE65	Leber congenital amaurosis	Q16518	PHE	70	VAL	0	0.01	0	187.2	136.8	1.36842	1
RPE65	Leber congenital amaurosis	Q16518	HIS	68	TYR	0.01	0	0	150.1	190.5	0.787927	3
RPE65	Retinitis pigmentosa	Q16518	ARG	44	PRO	0.02	0	0	197.3	120.6	1.63599	3
RPE65	Retinitis pigmentosa	Q16518	ARG	44	GLN	0.02	0	0	197.3	141.9	1.39042	3
RPE65	Retinitis pigmentosa	Q16518	GLY	40	ASP	0	0.16	0	57.8	108.5	0.532719	1
RPE65	Retinitis pigmentosa	Q16518	GLY	32	CYS	0	0.82	0	57.8	107.9	0.535681	3
RPGRIP1	Leber congenital amaurosis	Q96KN7	GLY	746	ARG	0	0.27	0	57.8	197.3	0.292955	3
RPGRIP1	Leber congenital amaurosis	Q96KN7	GLY	746	GLU	0	0.27	0	57.8	128.7	0.449106	3
RPGRIP1	Leber congenital amaurosis	Q96KN7	GLY	1227	ARG	0	0.1	0	57.8	197.3	0.292955	1
AIPL1	Leber congenital amaurosis	Q9NZN9	GLY	262	SER	0	0.73	0	57.8	86.2	0.670534	3
AIPL1	Leber congenital amaurosis	Q9NZN9	GLY	64	ARG	0	0.5	0	57.8	197.3	0.292955	3
TULP1	Leber congenital amaurosis	O00294	GLY	368	TRP	0	0.03	0	57.8	225.1	0.256775	1
CRB1	Retinitis pigmentosa	P82279	GLY	477	ARG	0	0.61	0	57.8	197.3	0.292955	3
CRB1	Retinitis pigmentosa	P82279	GLY	477	VAL	0	0.61	0	57.8	136.8	0.422515	3
CRB1	Retinitis pigmentosa	P82279	SER	611	PRO	0.02	0	0	86.2	120.6	0.71476	3
CRB1	Retinitis pigmentosa	P82279	GLY	614	ARG	0	0.01	0	57.8	197.3	0.292955	1
CRB1	Retinitis pigmentosa	P82279	GLY	614	VAL	0	0.01	0	57.8	136.8	0.422515	1
CRB1	Leber congenital amaurosis	P82279	GLY	615	SER	0	0.09	0	57.8	86.2	0.670534	1
CRB1	Retinitis pigmentosa	P82279	GLY	615	VAL	0	0.09	0	57.8	136.8	0.422515	1
CRB1	Retinitis pigmentosa	P82279	GLY	685	ARG	0	0.26	0	57.8	197.3	0.292955	3
CRB1	Retinitis pigmentosa	P82279	GLY	685	ALA	0	0.26	0	57.8	86.4	0.668981	3
CRB1	Retinitis pigmentosa	P82279	GLY	685	VAL	0	0.26	0	57.8	136.8	0.422515	3
CRB1	Retinitis pigmentosa	P82279	GLY	750	SER	0	0.15	0	57.8	86.2	0.670534	1
CRB1	Retinitis pigmentosa	P82279	GLY	750	VAL	0	0.15	0	57.8	136.8	0.422515	1
CRB1	Retinitis pigmentosa	P82279	GLY	770	SER	0	0.26	0	57.8	86.2	0.670534	3
CRB1	Retinitis pigmentosa	P82279	GLY	791	ARG	0	0.35	0	57.8	197.3	0.292955	3
CRB1	Retinitis pigmentosa	P82279	GLY	834	ASP	0	0.01	0	57.8	108.5	0.532719	1
CRB1	Retinitis pigmentosa	P82279	GLY	846	ARG	0	0.42	0	57.8	197.3	0.292955	3
CRB1	Retinitis pigmentosa	P82279	GLY	846	GLU	0	0.42	0	57.8	128.7	0.449106	3
CRB1	Retinitis pigmentosa	P82279	GLY	850	CYS	0	0.01	0	57.8	107.9	0.535681	1
CRB1	Retinitis pigmentosa	P82279	GLY	850	SER	0	0.01	0	57.8	86.2	0.670534	1
CRB1	Retinitis pigmentosa	P82279	GLY	850	ASP	0	0.01	0	57.8	108.5	0.532719	1
CRB1	Retinitis pigmentosa	P82279	GLY	850	VAL	0	0.01	0	57.8	136.8	0.422515	1
CRB1	Leber congenital amaurosis	P82279	GLY	850	ALA	0	0.01	0	57.8	86.4	0.668981	1
CRB1	Retinitis pigmentosa	P82279	GLY	945	ARG	0	0.2	0	57.8	197.3	0.292955	1
CRB1	Retinitis pigmentosa	P82279	ILE	976	THR	0	0.03	0	164.6	113.5	1.45022	1
CRB1	Retinitis pigmentosa	P82279	LEU	1074	SER	0	0.02	0	164.6	86.2	1.90951	1
CRB1	Retinitis pigmentosa	P82279	GLY	1103	ARG	0	0.28	0	57.8	197.3	0.292955	3
CRB1	Leber congenital amaurosis	P82279	GLY	1103	VAL	0	0.28	0	57.8	136.8	0.422515	3
CRB1	Retinitis pigmentosa	P82279	LEU	1107	ARG	0	0.02	0	164.6	197.3	0.834263	1
CRB1	Retinitis pigmentosa	P82279	LEU	1107	PRO	0	0.02	0	164.6	120.6	1.36484	1
CRB1	Retinitis pigmentosa	P82279	GLY	474	ASP	0	0.3	0	57.8	108.5	0.532719	3
GUCY2D	Leber congenital amaurosis	Q02846	LEU	404	PRO	0	0.01	0	164.6	120.6	1.36484	1
GUCY2D	Leber congenital amaurosis	Q02846	GLY	928	ALA	0	0.87	0	57.8	86.4	0.668981	3
GUCY2D	Leber congenital amaurosis	Q02846	MET	1009	LEU	0	0.02	0	161	164.6	0.978129	1
GUCY2D	Leber congenital amaurosis	Q02846	GLY	1013	ARG	0	0.07	0	57.8	197.3	0.292955	1
GUCY2D	Leber congenital amaurosis	Q02846	GLY	1013	GLU	0	0.07	0	57.8	128.7	0.449106	1
SAR1B	Chylomicron retention disease	Q9Y6B6	GLY	185	VAL	0	0.38	0	57.8	136.8	0.422515	3
SAR1B	Chylomicron retention disease	Q9Y6B6	GLY	37	ARG	0	0.26	0	57.8	197.3	0.292955	3
RAD51C	Fanconi anemia	O43502	GLY	125	VAL	0	0.11	0	57.8	136.8	0.422515	1
RAD51C	Fanconi anemia	O43502	CYS	135	PHE	0.01	0	0	107.9	187.2	0.576389	3
RAD51C	Fanconi anemia	O43502	CYS	135	SER	0.01	0	0	107.9	86.2	1.25174	3
RAD51C	Fanconi anemia	O43502	CYS	135	TYR	0.01	0	0	107.9	190.5	0.566404	3
FANCA	Fanconi anemia	O15360	PHE	1262	LEU	0.01	0	0	187.2	164.6	1.1373	3
FANCA	Fanconi anemia	O15360	TRP	932	ARG	0	0.04	0	225.1	197.3	1.1409	3
FANCA	Fanconi anemia	O15360	GLY	783	VAL	0	0.03	0	57.8	136.8	0.422515	1
FANCA	Fanconi anemia	O15360	VAL	761	GLU	0	0.01	0	136.8	128.7	1.06294	1
FANCA	Fanconi anemia	O15360	VAL	389	LEU	0.01	0	0	136.8	164.6	0.831106	3
FANCA	Fanconi anemia	O15360	LEU	362	PRO	0	0.02	0	164.6	120.6	1.36484	1
FANCA	Fanconi anemia	O15360	LEU	324	PRO	0	0.01	0	164.6	120.6	1.36484	1
FANCA	Fanconi anemia	O15360	LEU	210	ARG	0	0.02	0	164.6	197.3	0.834263	1
FANCB	Fanconi anemia	Q8NB91	LEU	43	SER	0	0.01	0	164.6	86.2	1.90951	1
FANCD2	Fanconi anemia	Q9BXW9	LEU	153	SER	0	0.04	0	164.6	86.2	1.90951	1
FANCG	Fanconi anemia	O15287	GLY	521	GLU	0	0.03	0	57.8	128.7	0.449106	1
FANCG	Fanconi anemia	O15287	GLY	460	ASP	0	0.01	0	57.8	108.5	0.532719	1
FANCI	Fanconi anemia	Q9NVI1	GLY	422	ARG	0	0.02	0	57.8	197.3	0.292955	1
FANCI	Fanconi anemia	Q9NVI1	CYS	1014	TYR	0	0.02	0	107.9	190.5	0.566404	1
CYP19A1	Aromatase deficiency	P11511	ARG	375	CYS	0.02	0	0	197.3	107.9	1.82854	3
AGA	Aspartylglucosaminuria	P20933	GLY	302	ARG	0	0.02	0	57.8	197.3	0.292955	1
AGA	Aspartylglucosaminuria	P20933	GLY	252	ARG	0	0.09	0	57.8	197.3	0.292955	1
AGA	Aspartylglucosaminuria	P20933	GLY	226	ASP	0	0.02	0	57.8	108.5	0.532719	1
AGA	Aspartylglucosaminuria	P20933	GLY	100	GLU	0	0.12	0	57.8	128.7	0.449106	1
BBS12	Bardet-Biedl syndrome	Q6ZW61	GLY	84	ARG	0	0.11	0	57.8	197.3	0.292955	1
BBS12	Bardet-Biedl syndrome	Q6ZW61	GLY	539	ASP	0	0.09	0	57.8	108.5	0.532719	1
BBS1	Bardet-Biedl syndrome	Q8NFJ9	MET	390	ARG	0.01	0	0	161	197.3	0.816016	3
BBS10	Bardet-Biedl syndrome	Q8TAM1	LEU	414	SER	0	0.02	0	164.6	86.2	1.90951	1
BBS10	Bardet-Biedl syndrome	Q8TAM1	GLY	401	GLU	0	0.11	0	57.8	128.7	0.449106	1
BBS10	Bardet-Biedl syndrome	Q8TAM1	SER	311	ALA	0.01	0	0	86.2	86.4	0.997685	3
BBS10	Bardet-Biedl syndrome	Q8TAM1	VAL	214	GLU	0	0.01	0	136.8	128.7	1.06294	1
BBS10	Bardet-Biedl syndrome	Q8TAM1	TYR	197	CYS	0	0.03	0	190.5	107.9	1.76552	3
BBS10	Bardet-Biedl syndrome	Q8TAM1	GLY	180	GLU	0	0.15	0	57.8	128.7	0.449106	1
BBS10	Bardet-Biedl syndrome	Q8TAM1	CYS	91	TRP	0.09	0	0	107.9	225.1	0.479343	3
BBS2	Bardet-Biedl syndrome	Q9BXC9	VAL	269	GLY	0	0.01	0	136.8	57.8	2.36678	1
BBS2	Bardet-Biedl syndrome	Q9BXC9	PHE	217	CYS	0	0.01	0	187.2	107.9	1.73494	1
BBS2	Bardet-Biedl syndrome	Q9BXC9	GLY	139	VAL	0	0.01	0	57.8	136.8	0.422515	1
BBS2	Bardet-Biedl syndrome	Q9BXC9	GLY	81	CYS	0	0.44	0	57.8	107.9	0.535681	3
BBS4	Bardet-Biedl syndrome	Q96RK4	GLY	142	ARG	0	0.01	0	57.8	197.3	0.292955	1
BBS4	Bardet-Biedl syndrome	Q96RK4	GLY	277	VAL	0	0.02	0	57.8	136.8	0.422515	1
BBS5	Bardet-Biedl syndrome	Q8N3I7	LEU	55	SER	0.01	0	0	164.6	86.2	1.90951	3
BBS5	Bardet-Biedl syndrome	Q8N3I7	GLY	72	SER	0	0.01	0	57.8	86.2	0.670534	1
BBS5	Bardet-Biedl syndrome	Q8N3I7	GLY	178	ARG	0	0.17	0	57.8	197.3	0.292955	1
BBS7	Bardet-Biedl syndrome	Q8IWZ6	GLY	294	ARG	0	0.15	0	57.8	197.3	0.292955	1
BBS7	Bardet-Biedl syndrome	Q8IWZ6	GLY	240	VAL	0	0.17	0	57.8	136.8	0.422515	1
BBS7	Bardet-Biedl syndrome	Q8IWZ6	GLY	63	ARG	0	0.77	0	57.8	197.3	0.292955	3
BBS7	Bardet-Biedl syndrome	Q8IWZ6	GLY	42	GLU	0	0.26	0	57.8	128.7	0.449106	3
BBS9	Bardet-Biedl syndrome	Q3SYG4	GLY	141	ARG	0	0.33	0	57.8	197.3	0.292955	3
ARL6	Bardet-Biedl syndrome	Q9H0F7	GLY	72	ARG	0	0.08	0	57.8	197.3	0.292955	1
ARL6	Retinitis pigmentosa	Q9H0F7	GLY	169	ALA	0	0.46	0	57.8	86.4	0.668981	3
MKKS	McKusick-Kaufman syndrome	Q9NPJ1	GLY	345	GLU	0	0.34	0	57.8	128.7	0.449106	3
MKKS	Bardet-Biedl syndrome	Q9NPJ1	LEU	283	PRO	0	0.02	0	164.6	120.6	1.36484	1
HCN4	Brugada syndrome	Q9Y3Q4	GLY	482	ARG	0	0.37	0	57.8	197.3	0.292955	3
HCN4	Brugada syndrome	Q9Y3Q4	GLY	482	ARG	0	0.37	0	57.8	197.3	0.292955	3
HCN4	Brugada syndrome	Q9Y3Q4	GLY	480	VAL	0	0.7	0	57.8	136.8	0.422515	3
HCN4	Brugada syndrome	Q9Y3Q4	GLY	480	SER	0	0.7	0	57.8	86.2	0.670534	3
KCND3	Spinocerebellar ataxia type 19/22	Q9UK17	GLY	371	ARG	0	0.8	0	57.8	197.3	0.292955	3
KCND3	Spinocerebellar ataxia type 19/22	Q9UK17	GLY	380	TRP	0	0.04	0	57.8	225.1	0.256775	1
KCND3	Spinocerebellar ataxia type 19/22	Q9UK17	GLY	345	VAL	0	0.97	0	57.8	136.8	0.422515	3
SCN1B	Brugada syndrome	Q07699	CYS	121	TRP	0.02	0	0	107.9	225.1	0.479343	3
SCN5A	Brugada syndrome	Q14524	GLY	752	ARG	0	0.29	0	57.8	197.3	0.292955	3
SCN5A	Brugada syndrome	Q14524	GLY	400	TRP	0	0.03	0	57.8	225.1	0.256775	1
MSH6	Lynch syndrome	P52701	GLY	770	CYS	0	0.05	0	57.8	107.9	0.535681	1
MSH6	Lynch syndrome	P52701	LEU	1063	ARG	0	0.03	0	164.6	197.3	0.834263	1
MSH6	Lynch syndrome	P52701	GLY	1139	SER	0	0.32	0	57.8	86.2	0.670534	3
MSH6	Lynch syndrome	P52701	GLY	1157	SER	0	0.01	0	57.8	86.2	0.670534	1
MSH6	Lynch syndrome	P52701	ARG	1242	HIS	0.01	0	0	197.3	150.1	1.31446	3
MSH2	Lynch syndrome	P43246	GLY	162	ARG	0	0.02	0	57.8	197.3	0.292955	1
MSH2	Lynch syndrome	P43246	LEU	187	ARG	0	0.02	0	164.6	197.3	0.834263	1
MSH2	Lynch syndrome	P43246	LEU	187	PRO	0	0.02	0	164.6	120.6	1.36484	1
MSH2	Lynch syndrome	P43246	GLY	338	ARG	0	0.03	0	57.8	197.3	0.292955	1
MSH2	Lynch syndrome	P43246	GLY	338	ARG	0	0.03	0	57.8	197.3	0.292955	1
MSH2	Lynch syndrome	P43246	GLY	338	GLU	0	0.03	0	57.8	128.7	0.449106	1
MSH2	Lynch syndrome	P43246	PRO	349	THR	0	0.01	0	120.6	113.5	1.06256	3
MSH2	Lynch syndrome	P43246	PRO	349	LEU	0	0.01	0	120.6	164.6	0.732685	3
MSH2	Lynch syndrome	P43246	PRO	349	ARG	0	0.01	0	120.6	197.3	0.611252	3
MSH2	Lynch syndrome	P43246	GLY	587	ARG	0	0.74	0	57.8	197.3	0.292955	3
MSH2	Lynch syndrome	P43246	ASP	603	TYR	0.03	0	0	108.5	190.5	0.569554	3
MSH2	Lynch syndrome	P43246	ASP	603	GLY	0.03	0	0	108.5	57.8	1.87716	3
MSH2	Lynch syndrome	P43246	GLY	669	VAL	0	0.08	0	57.8	136.8	0.422515	1
MSH2	Lynch syndrome	P43246	GLY	674	ARG	0	0.31	0	57.8	197.3	0.292955	3
MSH2	Lynch syndrome	P43246	GLY	674	ASP	0	0.31	0	57.8	108.5	0.532719	3
MSH2	Lynch syndrome	P43246	GLY	692	ARG	0	0.01	0	57.8	197.3	0.292955	1
MSH2	Lynch syndrome	P43246	GLY	692	VAL	0	0.01	0	57.8	136.8	0.422515	1
MSH2	Lynch syndrome	P43246	VAL	695	MET	0.01	0	0	136.8	161	0.849689	3
MSH2	Lynch syndrome	P43246	PRO	696	ARG	0	0.02	0	120.6	197.3	0.611252	3
MSH2	Lynch syndrome	P43246	PRO	696	LEU	0	0.02	0	120.6	164.6	0.732685	3
MSH2	Lynch syndrome	P43246	GLY	751	ARG	0	0.09	0	57.8	197.3	0.292955	1
MSH2	Lynch syndrome	P43246	GLY	751	ARG	0	0.09	0	57.8	197.3	0.292955	1
MSH2	Lynch syndrome	P43246	GLY	761	ARG	0	0.6	0	57.8	197.3	0.292955	3
MSH2	Lynch syndrome	P43246	GLY	338	ARG	0	0.03	0	57.8	197.3	0.292955	1
PMS2	Lynch syndrome	P54278	MET	834	THR	0	0.02	0	161	113.5	1.4185	1
PMS2	Lynch syndrome	P54278	GLY	680	ASP	0	0.57	0	57.8	108.5	0.532719	3
PMS2	Lynch syndrome	P54278	SER	118	ASN	0	0.03	0	86.2	115.6	0.745675	3
PMS2	Lynch syndrome	P54278	GLY	74	ARG	0	0.16	0	57.8	197.3	0.292955	1
MLH1	Lynch syndrome	P40692	PRO	28	LEU	0.01	0	0	120.6	164.6	0.732685	3
MLH1	Lynch syndrome	P40692	VAL	49	GLU	0	0.01	0	136.8	128.7	1.06294	1
MLH1	Lynch syndrome	P40692	GLY	65	ASP	0	0.25	0	57.8	108.5	0.532719	3
MLH1	Lynch syndrome	P40692	GLY	67	ARG	0	0.24	0	57.8	197.3	0.292955	3
MLH1	Lynch syndrome	P40692	GLY	67	ARG	0	0.24	0	57.8	197.3	0.292955	3
MLH1	Lynch syndrome	P40692	GLY	67	TRP	0	0.24	0	57.8	225.1	0.256775	3
MLH1	Lynch syndrome	P40692	GLY	67	GLU	0	0.24	0	57.8	128.7	0.449106	3
MLH1	Lynch syndrome	P40692	ALA	111	VAL	0	0.01	0	86.4	136.8	0.631579	1
MLH1	Lynch syndrome	P40692	GLY	147	GLU	0	0.16	0	57.8	128.7	0.449106	1
MLH1	Lynch syndrome	P40692	LEU	155	ARG	0	0.01	0	164.6	197.3	0.834263	1
MLH1	Lynch syndrome	P40692	GLY	244	ASP	0	0.13	0	57.8	108.5	0.532719	1
MLH1	Lynch syndrome	P40692	SER	247	PRO	0	0.01	0	86.2	120.6	0.71476	3
MLH1	Lynch syndrome	P40692	ILE	276	ARG	0	0.04	0	164.6	197.3	0.834263	1
MLH1	Lynch syndrome	P40692	LEU	555	ARG	0	0.01	0	164.6	197.3	0.834263	1
MLH1	Lynch syndrome	P40692	LEU	555	PRO	0	0.01	0	164.6	120.6	1.36484	1
MLH1	Lynch syndrome	P40692	PRO	640	SER	0	0.01	0	120.6	86.2	1.39907	3
MLH1	Lynch syndrome	P40692	PRO	640	LEU	0	0.01	0	120.6	164.6	0.732685	3
MLH1	Lynch syndrome	P40692	CYS	680	ARG	0	0.02	0	107.9	197.3	0.546883	1
CPT1A	Carnitine palmitoyl transferase 1A deficiency	P50416	GLY	710	GLU	0	0.05	0	57.8	128.7	0.449106	1
CPT1A	Carnitine palmitoyl transferase 1A deficiency	P50416	GLY	710	ARG	0	0.05	0	57.8	197.3	0.292955	1
CPT1A	Carnitine palmitoyl transferase 1A deficiency	P50416	GLY	709	GLU	0	0.05	0	57.8	128.7	0.449106	1
COL10A1	Metaphyseal chondrodysplasia, Schmid type	Q03692	TYR	597	CYS	0	0.01	0	190.5	107.9	1.76552	3
COL10A1	Metaphyseal chondrodysplasia, Schmid type	Q03692	CYS	591	TYR	0	0.01	0	107.9	190.5	0.566404	1
COL10A1	Metaphyseal chondrodysplasia, Schmid type	Q03692	CYS	591	PHE	0	0.01	0	107.9	187.2	0.576389	1
COL10A1	Metaphyseal chondrodysplasia, Schmid type	Q03692	CYS	591	GLY	0	0.01	0	107.9	57.8	1.86678	1
RPS6KA3	Coffin-Lowry syndrome	P51812	GLY	75	VAL	0	0.28	0	57.8	136.8	0.422515	3
SMC3	Cornelia de Lange syndrome	Q9UQE7	PHE	47	LEU	0	0.01	0	187.2	164.6	1.1373	1
SMC3	Cornelia de Lange syndrome	Q9UQE7	LEU	631	PRO	0.02	0	0	164.6	120.6	1.36484	3
SMC3	Cornelia de Lange syndrome	Q9UQE7	GLY	655	ASP	0	0.1	0	57.8	108.5	0.532719	1
SMC3	Cornelia de Lange syndrome	Q9UQE7	GLY	666	ALA	0	0.68	0	57.8	86.4	0.668981	3
SMC3	Cornelia de Lange syndrome	Q9UQE7	LEU	1125	VAL	0.01	0	0	164.6	136.8	1.20322	3
HDAC8	Cornelia de Lange syndrome	Q9BY41	GLY	265	ARG	0	0.01	0	57.8	197.3	0.292955	1
HDAC8	Cornelia de Lange syndrome	Q9BY41	ASP	176	GLY	0.01	0	0	108.5	57.8	1.87716	3
PTEN	Cowden syndrome	P60484	MET	35	LEU	0	0.01	0	161	164.6	0.978129	1
PTEN	Cowden syndrome	P60484	MET	35	THR	0	0.01	0	161	113.5	1.4185	1
PTEN	Cowden syndrome	P60484	GLY	127	ARG	0	0.07	0	57.8	197.3	0.292955	1
PTEN	Cowden syndrome	P60484	GLY	127	ARG	0	0.07	0	57.8	197.3	0.292955	1
PTEN	Cowden syndrome	P60484	GLY	129	ARG	0	0.1	0	57.8	197.3	0.292955	1
PTEN	Cowden syndrome	P60484	GLY	129	ARG	0	0.1	0	57.8	197.3	0.292955	1
PTEN	Cowden syndrome	P60484	GLY	129	VAL	0	0.1	0	57.8	136.8	0.422515	1
PTEN	Cowden syndrome	P60484	GLY	129	GLU	0	0.1	0	57.8	128.7	0.449106	1
PTEN	Cowden syndrome	P60484	GLY	132	SER	0	0.01	0	57.8	86.2	0.670534	1
PTEN	Cowden syndrome	P60484	GLY	132	VAL	0	0.01	0	57.8	136.8	0.422515	1
PTEN	Cowden syndrome	P60484	GLY	165	ARG	0	0.13	0	57.8	197.3	0.292955	1
PIK3CA	Cowden syndrome	P42336	GLY	118	ASP	0	0.05	0	57.8	108.5	0.532719	1
PIK3CA	Cowden syndrome	P42336	VAL	356	ILE	0	0.01	0	136.8	164.6	0.831106	1
PIK3CA	Megalencephaly-capillary malformation-polymicrogyria syndrome	P42336	GLY	364	ARG	0	0.38	0	57.8	197.3	0.292955	3
SDHD	Cowden syndrome	O14521	ASP	92	TYR	0.08	0	0	108.5	190.5	0.569554	3
SDHD	Cowden syndrome	O14521	ASP	92	VAL	0.08	0	0	108.5	136.8	0.793129	3
SDHD	Cowden syndrome	O14521	GLY	106	ASP	0	0.38	0	57.8	108.5	0.532719	3
SDHD	Cowden syndrome	O14521	GLY	106	VAL	0	0.38	0	57.8	136.8	0.422515	3
SDHD	Cowden syndrome	O14521	GLY	138	ARG	0	0.46	0	57.8	197.3	0.292955	3
SEC23B	Cowden syndrome	Q15437	ALA	524	VAL	0.01	0	0	86.4	136.8	0.631579	3
FGFR2	Saethre-Chotzen syndrome	P21802	GLY	384	ARG	0	0.56	0	57.8	197.3	0.292955	3
FGFR2	Jackson-Weiss syndrome	P21802	CYS	342	SER	0	0.01	0	107.9	86.2	1.25174	1
FGFR2	Saethre-Chotzen syndrome	P21802	CYS	342	TYR	0	0.01	0	107.9	190.5	0.566404	1
FGFR2	Crouzon syndrome	P21802	CYS	342	SER	0	0.01	0	107.9	86.2	1.25174	1
FGFR2	Saethre-Chotzen syndrome	P21802	GLY	338	GLU	0	0.34	0	57.8	128.7	0.449106	3
FGFR2	Crouzon syndrome	P21802	GLY	338	ARG	0	0.34	0	57.8	197.3	0.292955	3
FGFR2	Crouzon syndrome	P21802	CYS	278	PHE	0	0.03	0	107.9	187.2	0.576389	1
FGFR2	Crouzon syndrome	P21802	GLY	271	VAL	0	0.7	0	57.8	136.8	0.422515	3
FGFR2	Jackson-Weiss syndrome	P21802	CYS	342	PHE	0	0.01	0	107.9	187.2	0.576389	1
RHO	Congenital stationary night blindness	P08100	THR	94	ILE	0	0.02	0	113.5	164.6	0.68955	3
RHO	Retinitis pigmentosa	P08100	GLY	121	VAL	0	0.08	0	57.8	136.8	0.422515	1
RHO	Retinitis pigmentosa	P08100	GLY	89	ARG	0	0.41	0	57.8	197.3	0.292955	3
RHO	Retinitis pigmentosa	P08100	GLY	89	ASP	0	0.41	0	57.8	108.5	0.532719	3
RHO	Retinitis pigmentosa	P08100	GLY	106	ARG	0	0.52	0	57.8	197.3	0.292955	3
RHO	Retinitis pigmentosa	P08100	GLY	106	VAL	0	0.52	0	57.8	136.8	0.422515	3
RHO	Retinitis pigmentosa	P08100	GLY	109	ARG	0	0.38	0	57.8	197.3	0.292955	3
RHO	Retinitis pigmentosa	P08100	GLY	114	ASP	0	0.04	0	57.8	108.5	0.532719	1
RHO	Retinitis pigmentosa	P08100	PRO	180	THR	0.01	0	0	120.6	113.5	1.06256	3
RHO	Retinitis pigmentosa	P08100	PRO	180	LEU	0.01	0	0	120.6	164.6	0.732685	3
RHO	Retinitis pigmentosa	P08100	GLY	188	GLU	0	0.05	0	57.8	128.7	0.449106	1
RHO	Retinitis pigmentosa	P08100	ASP	190	TYR	0.02	0	0	108.5	190.5	0.569554	3
RHO	Retinitis pigmentosa	P08100	ASP	190	ASN	0.02	0	0	108.5	115.6	0.938581	3
RHO	Retinitis pigmentosa	P08100	TYR	191	ASN	0.04	0	0	190.5	115.6	1.64792	3
RHO	Retinitis pigmentosa	P08100	GLY	284	ASP	0	0.62	0	57.8	108.5	0.532719	3
GNAT1	Congenital stationary night blindness	P11488	GLY	38	ASP	0	0.13	0	57.8	108.5	0.532719	1
NYX	Congenital stationary night blindness	Q9GZU5	LEU	261	PRO	0	0.01	0	164.6	120.6	1.36484	1
AVPR2	Nephrogenic diabetes insipidus	P30518	ASN	321	LYS	0	0.01	0	115.6	166.2	0.695548	3
QDPR	Dihydropteridine reductase deficiency	P09417	GLY	170	SER	0	0.89	0	57.8	86.2	0.670534	3
QDPR	Dihydropteridine reductase deficiency	P09417	GLY	151	SER	0	0.19	0	57.8	86.2	0.670534	1
QDPR	Dihydropteridine reductase deficiency	P09417	GLY	149	ARG	0	0.16	0	57.8	197.3	0.292955	1
QDPR	Dihydropteridine reductase deficiency	P09417	GLY	89	ARG	0	0.57	0	57.8	197.3	0.292955	3
QDPR	Dihydropteridine reductase deficiency	P09417	GLY	23	ASP	0	0.1	0	57.8	108.5	0.532719	1
QDPR	Dihydropteridine reductase deficiency	P09417	GLY	17	SER	0	0.19	0	57.8	86.2	0.670534	1
QDPR	Dihydropteridine reductase deficiency	P09417	GLY	17	ARG	0	0.19	0	57.8	197.3	0.292955	1
CHN1	Duane retraction syndrome	P15882	GLY	228	SER	0	0.22	0	57.8	86.2	0.670534	3
ABCB6	Dyschromatosis universalis hereditaria	Q9NP58	GLY	579	GLU	0	1.11	0	57.8	128.7	0.449106	3
DNAI1	Primary ciliary dyskinesia	Q9UI46	GLY	402	CYS	0	0.01	0	57.8	107.9	0.535681	1
DNAI1	Primary ciliary dyskinesia	Q9UI46	GLY	402	VAL	0	0.01	0	57.8	136.8	0.422515	1
DNAI1	Primary ciliary dyskinesia	Q9UI46	VAL	408	MET	0	0.02	0	136.8	161	0.849689	1
DNAI1	Primary ciliary dyskinesia	Q9UI46	PHE	451	TYR	0	0.05	0	187.2	190.5	0.982677	1
DNAI1	Primary ciliary dyskinesia	Q9UI46	GLY	497	VAL	0	0.25	0	57.8	136.8	0.422515	3
DNAI1	Primary ciliary dyskinesia	Q9UI46	GLY	515	SER	0	0.01	0	57.8	86.2	0.670534	1
DNAI1	Primary ciliary dyskinesia	Q9UI46	TRP	568	SER	0.08	0	0	225.1	86.2	2.61137	3
DNAI2	Primary ciliary dyskinesia	Q9GZS0	GLY	474	ARG	0	0.1	0	57.8	197.3	0.292955	1
RSPH4A	Primary ciliary dyskinesia	Q5TD94	GLY	361	ASP	0	0.13	0	57.8	108.5	0.532719	1
RSPH4A	Primary ciliary dyskinesia	Q5TD94	GLY	361	VAL	0	0.13	0	57.8	136.8	0.422515	1
RSPH4A	Primary ciliary dyskinesia	Q5TD94	GLY	464	GLU	0	0.07	0	57.8	128.7	0.449106	1
DNAAF11	Primary ciliary dyskinesia	Q86X45	LEU	109	TRP	0	0.03	0	164.6	225.1	0.731231	1
DNAAF1	Primary ciliary dyskinesia	Q8NEP3	LEU	175	ARG	0	0.05	0	164.6	197.3	0.834263	1
ODAD2	Primary ciliary dyskinesia	Q5T2S8	LEU	927	TRP	0	0.03	0	164.6	225.1	0.731231	1
ODAD2	Primary ciliary dyskinesia	Q5T2S8	GLY	922	GLU	0	0.58	0	57.8	128.7	0.449106	3
RSPH1	Primary ciliary dyskinesia	Q8WYR4	GLY	126	VAL	0	0.17	0	57.8	136.8	0.422515	1
RSPH1	Primary ciliary dyskinesia	Q8WYR4	GLY	126	SER	0	0.17	0	57.8	86.2	0.670534	1
ZMYND10	Primary ciliary dyskinesia	O75800	LEU	266	PRO	0	0.01	0	164.6	120.6	1.36484	1
ZMYND10	Primary ciliary dyskinesia	O75800	GLY	28	ASP	0	0.08	0	57.8	108.5	0.532719	1
RPGR	Primary ciliary dyskinesia	Q92834	GLY	275	ASP	0	0.08	0	57.8	108.5	0.532719	1
RPGR	Primary ciliary dyskinesia	Q92834	GLY	275	CYS	0	0.08	0	57.8	107.9	0.535681	1
RPGR	Primary ciliary dyskinesia	Q92834	GLY	275	ARG	0	0.08	0	57.8	197.3	0.292955	1
RPGR	Primary ciliary dyskinesia	Q92834	GLY	275	SER	0	0.08	0	57.8	86.2	0.670534	1
RPGR	Primary ciliary dyskinesia	Q92834	GLY	272	VAL	0	0.12	0	57.8	136.8	0.422515	1
RPGR	Primary ciliary dyskinesia	Q92834	GLY	272	CYS	0	0.12	0	57.8	107.9	0.535681	1
RPGR	Primary ciliary dyskinesia	Q92834	GLY	269	GLU	0	0.14	0	57.8	128.7	0.449106	1
RPGR	Primary ciliary dyskinesia	Q92834	GLY	267	VAL	0	0.06	0	57.8	136.8	0.422515	1
RPGR	Primary ciliary dyskinesia	Q92834	GLY	198	ARG	0	0.1	0	57.8	197.3	0.292955	1
RPGR	Primary ciliary dyskinesia	Q92834	GLY	148	ARG	0	0.08	0	57.8	197.3	0.292955	1
RPGR	Primary ciliary dyskinesia	Q92834	GLY	117	GLU	0	0.21	0	57.8	128.7	0.449106	3
RPGR	Primary ciliary dyskinesia	Q92834	GLY	112	ASP	0	0.03	0	57.8	108.5	0.532719	1
RPGR	Primary ciliary dyskinesia	Q92834	GLY	112	SER	0	0.03	0	57.8	86.2	0.670534	1
RPGR	Retinitis pigmentosa	Q92834	GLY	65	ASP	0	0.16	0	57.8	108.5	0.532719	1
RPGR	Primary ciliary dyskinesia	Q92834	GLY	60	VAL	0	0.1	0	57.8	136.8	0.422515	1
RPGR	Retinitis pigmentosa	Q92834	GLY	117	VAL	0	0.21	0	57.8	136.8	0.422515	3
RPGR	Retinitis pigmentosa	Q92834	THR	99	ASN	0	0.01	0	113.5	115.6	0.981834	3
EDAR	Autosomal recessive hypohidrotic ectodermal dysplasia	Q9UNE0	LEU	427	SER	0	0.02	0	164.6	86.2	1.90951	1
EDAR	Autosomal recessive hypohidrotic ectodermal dysplasia	Q9UNE0	GLY	405	ASP	0	0.68	0	57.8	108.5	0.532719	3
EDAR	Autosomal recessive hypohidrotic ectodermal dysplasia	Q9UNE0	GLY	405	ALA	0	0.68	0	57.8	86.4	0.668981	3
EDAR	Autosomal recessive hypohidrotic ectodermal dysplasia	Q9UNE0	GLY	405	ARG	0	0.68	0	57.8	197.3	0.292955	3
EDAR	Autosomal recessive hypohidrotic ectodermal dysplasia	Q9UNE0	GLY	382	SER	0	0.83	0	57.8	86.2	0.670534	3
GP1BA	Bernard-Soulier syndrome	P07359	LEU	83	PHE	0	0.02	0	164.6	187.2	0.879274	1
GP1BA	Bernard-Soulier syndrome	P07359	LEU	115	PRO	0	0.02	0	164.6	120.6	1.36484	1
GP9	Bernard-Soulier syndrome	P14770	LEU	56	PRO	0	0.01	0	164.6	120.6	1.36484	1
DCLRE1C	Severe combined immunodeficiency due to DCLRE1C deficiency	Q96SD1	GLY	135	ARG	0	0.01	0	57.8	197.3	0.292955	1
DCLRE1C	Severe combined immunodeficiency due to DCLRE1C deficiency	Q96SD1	SER	32	CYS	0.01	0	0	86.2	107.9	0.798888	3
DCLRE1C	Severe combined immunodeficiency due to DCLRE1C deficiency	Q96SD1	SER	32	PHE	0.01	0	0	86.2	187.2	0.46047	3
DCLRE1C	Severe combined immunodeficiency due to DCLRE1C deficiency	Q96SD1	ILE	16	THR	0	0.01	0	164.6	113.5	1.45022	1
ALOX12B	Lamellar ichthyosis	O75342	LEU	24	PRO	0	0.03	0	164.6	120.6	1.36484	1
TGM1	Lamellar ichthyosis	P22735	ARG	389	HIS	0.03	0	0	197.3	150.1	1.31446	3
TGM1	Lamellar ichthyosis	P22735	VAL	379	LEU	0.01	0	0	136.8	164.6	0.831106	3
TGM1	Lamellar ichthyosis	P22735	GLY	278	ARG	0	0.05	0	57.8	197.3	0.292955	1
TGM1	Lamellar ichthyosis	P22735	GLY	218	SER	0	0.07	0	57.8	86.2	0.670534	1
CYP4F22	Lamellar ichthyosis	Q6NT55	HIS	435	TYR	0	0.01	0	150.1	190.5	0.787927	3
GJA1	Syndactyly type 3	P17302	ALA	40	VAL	0	0.02	0	86.4	136.8	0.631579	1
GJA1	Oculodentodigital dysplasia	P17302	GLY	38	GLU	0	0.39	0	57.8	128.7	0.449106	3
GJA1	Oculodentodigital dysplasia	P17302	GLY	60	ALA	0	0.58	0	57.8	86.4	0.668981	3
GJA1	Oculodentodigital dysplasia	P17302	LYS	206	ARG	0.01	0	0	166.2	197.3	0.842372	3
KDSR	Erythrokeratodermia variabilis	Q06136	GLY	182	SER	0	0.17	0	57.8	86.2	0.670534	1
HSD11B2	Apparent mineralocorticoid excess	P80365	ARG	213	CYS	0.15	0	0	197.3	107.9	1.82854	3
GLA	Fabry disease	P06280	GLY	373	VAL	0	0.21	0	57.8	136.8	0.422515	3
GLA	Fabry disease	P06280	GLY	373	ASP	0	0.21	0	57.8	108.5	0.532719	3
GLA	Fabry disease	P06280	GLY	373	SER	0	0.21	0	57.8	86.2	0.670534	3
GLA	Fabry disease	P06280	GLY	361	ARG	0	1.06	0	57.8	197.3	0.292955	3
GLA	Fabry disease	P06280	GLY	360	ASP	0	1.14	0	57.8	108.5	0.532719	3
GLA	Fabry disease	P06280	GLY	328	GLU	0	0.08	0	57.8	128.7	0.449106	1
GLA	Fabry disease	P06280	GLY	328	ALA	0	0.08	0	57.8	86.4	0.668981	1
GLA	Fabry disease	P06280	GLY	328	ARG	0	0.08	0	57.8	197.3	0.292955	1
GLA	Fabry disease	P06280	GLY	325	ASP	0	0.26	0	57.8	108.5	0.532719	3
GLA	Fabry disease	P06280	MET	284	THR	0.01	0	0	161	113.5	1.4185	3
GLA	Fabry disease	P06280	GLY	271	VAL	0	0.19	0	57.8	136.8	0.422515	1
GLA	Fabry disease	P06280	GLY	271	SER	0	0.19	0	57.8	86.2	0.670534	1
GLA	Fabry disease	P06280	GLY	261	ASP	0	0.13	0	57.8	108.5	0.532719	1
GLA	Fabry disease	P06280	GLY	261	VAL	0	0.13	0	57.8	136.8	0.422515	1
GLA	Fabry disease	P06280	GLY	261	CYS	0	0.13	0	57.8	107.9	0.535681	1
GLA	Fabry disease	P06280	GLY	260	VAL	0	0.26	0	57.8	136.8	0.422515	3
GLA	Fabry disease	P06280	GLY	260	ARG	0	0.26	0	57.8	197.3	0.292955	3
GLA	Fabry disease	P06280	CYS	223	TYR	0	0.03	0	107.9	190.5	0.566404	1
GLA	Fabry disease	P06280	CYS	202	TRP	0	0.01	0	107.9	225.1	0.479343	1
GLA	Fabry disease	P06280	CYS	202	SER	0	0.01	0	107.9	86.2	1.25174	1
GLA	Fabry disease	P06280	CYS	202	TYR	0	0.01	0	107.9	190.5	0.566404	1
GLA	Fabry disease	P06280	GLY	183	ASP	0	0.17	0	57.8	108.5	0.532719	1
GLA	Fabry disease	P06280	GLY	183	SER	0	0.17	0	57.8	86.2	0.670534	1
GLA	Fabry disease	P06280	GLY	171	ASP	0	0.16	0	57.8	108.5	0.532719	1
GLA	Fabry disease	P06280	GLY	171	SER	0	0.16	0	57.8	86.2	0.670534	1
GLA	Fabry disease	P06280	GLY	147	ARG	0	0.15	0	57.8	197.3	0.292955	1
GLA	Fabry disease	P06280	GLY	144	VAL	0	0.69	0	57.8	136.8	0.422515	3
GLA	Fabry disease	P06280	GLY	138	GLU	0	0.16	0	57.8	128.7	0.449106	1
GLA	Fabry disease	P06280	GLY	138	ARG	0	0.16	0	57.8	197.3	0.292955	1
GLA	Fabry disease	P06280	ASP	136	TYR	0.06	0	0	108.5	190.5	0.569554	3
GLA	Fabry disease	P06280	GLY	132	ARG	0	0.01	0	57.8	197.3	0.292955	1
GLA	Fabry disease	P06280	GLY	128	GLU	0	0.81	0	57.8	128.7	0.449106	3
GLA	Fabry disease	P06280	ILE	91	THR	0	0.01	0	164.6	113.5	1.45022	1
GLA	Fabry disease	P06280	ILE	91	ASN	0	0.01	0	164.6	115.6	1.42388	1
GLA	Fabry disease	P06280	GLY	85	ASP	0	0.52	0	57.8	108.5	0.532719	3
GLA	Fabry disease	P06280	GLY	43	VAL	0	0.03	0	57.8	136.8	0.422515	1
GLA	Fabry disease	P06280	GLY	43	ARG	0	0.03	0	57.8	197.3	0.292955	1
GLA	Fabry disease	P06280	GLY	35	GLU	0	0.9	0	57.8	128.7	0.449106	3
F5	Congenital factor V deficiency	P12259	GLY	420	CYS	0	0.06	0	57.8	107.9	0.535681	1
FUCA1	Fucosidosis	P04066	GLY	332	GLU	0	0.17	0	57.8	128.7	0.449106	1
FUCA1	Fucosidosis	P04066	GLY	231	ARG	0	0.13	0	57.8	197.3	0.292955	1
FUCA1	Fucosidosis	P04066	GLY	141	VAL	0	0.09	0	57.8	136.8	0.422515	1
PRNP	Gerstmann-Straussler-Scheinker syndrome	P04156	GLY	131	GLU	0	0.1	0	57.8	128.7	0.449106	1
PRNP	Huntington disease-like 1	P04156	GLY	131	VAL	0	0.1	0	57.8	136.8	0.422515	1
PTCH1	Gorlin syndrome	Q13635	GLY	1167	ARG	0	0.01	0	57.8	197.3	0.292955	1
PTCH1	Gorlin syndrome	Q13635	GLY	1163	VAL	0	0.03	0	57.8	136.8	0.422515	1
PTCH1	Gorlin syndrome	Q13635	GLY	1163	ARG	0	0.03	0	57.8	197.3	0.292955	1
PTCH1	Gorlin syndrome	Q13635	GLY	1093	ARG	0	0.01	0	57.8	197.3	0.292955	1
PTCH1	Gorlin syndrome	Q13635	TRP	844	CYS	0	0.01	0	225.1	107.9	2.08619	3
PTCH1	Gorlin syndrome	Q13635	TRP	844	SER	0	0.01	0	225.1	86.2	2.61137	3
PTCH1	Gorlin syndrome	Q13635	TRP	844	ARG	0	0.01	0	225.1	197.3	1.1409	3
PTCH1	Gorlin syndrome	Q13635	GLY	511	ARG	0	0.02	0	57.8	197.3	0.292955	1
PTCH1	Gorlin syndrome	Q13635	GLY	509	VAL	0	0.02	0	57.8	136.8	0.422515	1
PTCH1	Gorlin syndrome	Q13635	GLY	509	ASP	0	0.02	0	57.8	108.5	0.532719	1
PTCH1	Gorlin syndrome	Q13635	GLY	509	ARG	0	0.02	0	57.8	197.3	0.292955	1
PTCH1	Gorlin syndrome	Q13635	GLY	484	ARG	0	0.05	0	57.8	197.3	0.292955	1
PTCH1	Gorlin syndrome	Q13635	GLY	1167	ARG	0	0.01	0	57.8	197.3	0.292955	1
PTCH1	Gorlin syndrome	Q13635	GLY	509	ASP	0	0.02	0	57.8	108.5	0.532719	1
RET	Hirschsprung disease	P07949	GLY	93	SER	0	0.12	0	57.8	86.2	0.670534	1
RET	Multiple endocrine neoplasia type 2A	P07949	CYS	609	TYR	0	0.01	0	107.9	190.5	0.566404	1
RET	Multiple endocrine neoplasia type 2A	P07949	GLY	533	CYS	0	0.06	0	57.8	107.9	0.535681	1
RET	Multiple endocrine neoplasia type 2A	P07949	CYS	609	GLY	0	0.01	0	107.9	57.8	1.86678	1
RET	Multiple endocrine neoplasia type 2A	P07949	CYS	609	SER	0	0.01	0	107.9	86.2	1.25174	1
RET	Multiple endocrine neoplasia type 2A	P07949	CYS	611	PHE	0	0.02	0	107.9	187.2	0.576389	1
ECE1	Hirschsprung disease	P42892	GLY	656	ARG	0	1.13	0	57.8	197.3	0.292955	3
TBX5	Holt-Oram syndrome	Q99593	GLY	235	GLU	0	0.91	0	57.8	128.7	0.449106	3
TBX5	Holt-Oram syndrome	Q99593	GLY	80	ARG	0	0.31	0	57.8	197.3	0.292955	3
CBS	Classic homocystinuria	P35520	GLY	453	ARG	0	0.41	0	57.8	197.3	0.292955	3
CBS	Familial thoracic aortic aneurysm and aortic dissection	P35520	VAL	371	MET	0.01	0	0	136.8	161	0.849689	3
CBS	Classic homocystinuria	P35520	CYS	370	TYR	0	0.01	0	107.9	190.5	0.566404	1
CBS	Familial thoracic aortic aneurysm and aortic dissection	P35520	THR	353	MET	0.01	0	0	113.5	161	0.704969	3
CBS	Familial thoracic aortic aneurysm and aortic dissection	P35520	GLY	347	SER	0	0.01	0	57.8	86.2	0.670534	1
CBS	Familial thoracic aortic aneurysm and aortic dissection	P35520	GLY	307	SER	0	0.1	0	57.8	86.2	0.670534	1
CBS	Classic homocystinuria	P35520	GLY	305	ARG	0	0.08	0	57.8	197.3	0.292955	1
CBS	Classic homocystinuria	P35520	GLY	259	SER	0	0.05	0	57.8	86.2	0.670534	1
CBS	Classic homocystinuria	P35520	GLY	256	VAL	0	0.07	0	57.8	136.8	0.422515	1
CBS	Familial thoracic aortic aneurysm and aortic dissection	P35520	GLY	151	ARG	0	0.01	0	57.8	197.3	0.292955	1
CBS	Familial thoracic aortic aneurysm and aortic dissection	P35520	GLY	148	ARG	0	0.03	0	57.8	197.3	0.292955	1
CBS	Classic homocystinuria	P35520	GLY	116	ARG	0	0.3	0	57.8	197.3	0.292955	3
CBS	Classic homocystinuria	P35520	GLY	85	ARG	0	0.22	0	57.8	197.3	0.292955	3
MTHFR	Homocystinuria due to methylene tetrahydrofolate reductase deficiency	P42898	GLY	255	VAL	0	0.03	0	57.8	136.8	0.422515	1
MTHFR	Homocystinuria due to methylene tetrahydrofolate reductase deficiency	P42898	GLY	196	ASP	0	0.08	0	57.8	108.5	0.532719	1
MTHFR	Homocystinuria due to methylene tetrahydrofolate reductase deficiency	P42898	ALA	113	SER	0	0.01	0	86.4	86.2	1.00232	1
MTHFR	Homocystinuria due to methylene tetrahydrofolate reductase deficiency	P42898	ALA	113	THR	0	0.01	0	86.4	113.5	0.761233	1
SLC25A15	Hyperornithinemia-hyperammonemia-homocitrullinuria syndrome	Q9Y619	GLY	27	ARG	0	0.07	0	57.8	197.3	0.292955	1
SLC25A15	Hyperornithinemia-hyperammonemia-homocitrullinuria syndrome	Q9Y619	THR	32	ARG	0	0.01	0	113.5	197.3	0.575266	3
SLC25A15	Hyperornithinemia-hyperammonemia-homocitrullinuria syndrome	Q9Y619	GLY	113	CYS	0	0.07	0	57.8	107.9	0.535681	1
SLC25A15	Hyperornithinemia-hyperammonemia-homocitrullinuria syndrome	Q9Y619	GLY	113	VAL	0	0.07	0	57.8	136.8	0.422515	1
SLC25A15	Hyperornithinemia-hyperammonemia-homocitrullinuria syndrome	Q9Y619	GLY	220	ARG	0	0.27	0	57.8	197.3	0.292955	3
CASR	Neonatal severe primary hyperparathyroidism	P41180	ARG	69	SER	0.06	0	0	197.3	86.2	2.28886	3
CASR	Neonatal severe primary hyperparathyroidism	P41180	ARG	69	HIS	0.06	0	0	197.3	150.1	1.31446	3
CASR	Neonatal severe primary hyperparathyroidism	P41180	ARG	185	GLN	0.02	0	0	197.3	141.9	1.39042	3
CASR	Neonatal severe primary hyperparathyroidism	P41180	GLY	670	GLU	0	0.36	0	57.8	128.7	0.449106	3
CASR	Autosomal dominant hypocalcemia	P41180	GLY	509	ARG	0	0.18	0	57.8	197.3	0.292955	1
CASR	Autosomal dominant hypocalcemia	P41180	GLY	509	ARG	0	0.18	0	57.8	197.3	0.292955	1
CASR	Autosomal dominant hypocalcemia	P41180	GLY	549	ARG	0	0.25	0	57.8	197.3	0.292955	3
CASR	Autosomal dominant hypocalcemia	P41180	GLY	557	GLU	0	1.18	0	57.8	128.7	0.449106	3
CASR	Autosomal dominant hypocalcemia	P41180	GLY	613	GLU	0	0.11	0	57.8	128.7	0.449106	1
CASR	Autosomal dominant hypocalcemia	P41180	GLY	670	ARG	0	0.36	0	57.8	197.3	0.292955	3
CASR	Autosomal dominant hypocalcemia	P41180	GLY	670	ARG	0	0.36	0	57.8	197.3	0.292955	3
TSHR	Familial hyperthyroidism due to mutations in TSH receptor	P16473	LEU	252	PRO	0	0.01	0	164.6	120.6	1.36484	1
TSHR	Familial hyperthyroidism due to mutations in TSH receptor	P16473	GLY	431	SER	0	0.28	0	57.8	86.2	0.670534	3
B9D2	Joubert syndrome	Q9BPU9	GLY	155	SER	0	0.4	0	57.8	86.2	0.670534	3
TCTN2	Joubert syndrome	Q96GX1	ILE	584	LYS	0	0.02	0	164.6	166.2	0.990373	1
AHI1	Joubert syndrome	Q8N157	GLY	766	GLU	0	0.09	0	57.8	128.7	0.449106	1
TMEM67	RHYNS syndrome	Q5HYA8	MET	252	THR	0.02	0	0	161	113.5	1.4185	3
TMEM67	Joubert syndrome	Q5HYA8	PHE	637	LEU	0.01	0	0	187.2	164.6	1.1373	3
TMEM67	Joubert syndrome	Q5HYA8	GLY	821	ARG	0	0.15	0	57.8	197.3	0.292955	1
TMEM67	Joubert syndrome	Q5HYA8	GLY	821	SER	0	0.15	0	57.8	86.2	0.670534	1
TMEM67	RHYNS syndrome	Q5HYA8	ILE	833	THR	0	0.01	0	164.6	113.5	1.45022	1
TMEM67	Joubert syndrome	Q5HYA8	GLY	934	GLU	0	0.38	0	57.8	128.7	0.449106	3
TMEM67	Meckel syndrome	Q5HYA8	ASP	446	HIS	0	0.01	0	108.5	150.1	0.722851	3
TMEM67	Meckel syndrome	Q5HYA8	GLY	786	ALA	0	0.02	0	57.8	86.4	0.668981	1
ARL13B	Joubert syndrome	Q3SXY8	GLY	75	ARG	0	0.32	0	57.8	197.3	0.292955	3
TMEM218	Joubert syndrome	A2RU14	GLY	9	VAL	0	0.23	0	57.8	136.8	0.422515	3
AR	Kennedy disease	P10275	GLY	569	TRP	0	0.63	0	57.8	225.1	0.256775	3
AR	Kennedy disease	P10275	GLY	709	VAL	0	0.1	0	57.8	136.8	0.422515	1
AR	Kennedy disease	P10275	GLY	744	VAL	0	0.03	0	57.8	136.8	0.422515	1
AR	Kennedy disease	P10275	LEU	839	ILE	0	0.02	0	164.6	164.6	1	1
AR	Kennedy disease	P10275	VAL	904	MET	0	0.01	0	136.8	161	0.849689	1
PTPN11	Noonan syndrome with multiple lentigines	Q06124	GLY	464	ALA	0	0.01	0	57.8	86.4	0.668981	1
PTPN11	Noonan syndrome	Q06124	GLY	60	SER	0	0.11	0	57.8	86.2	0.670534	1
PTPN11	Noonan syndrome	Q06124	GLY	60	VAL	0	0.11	0	57.8	136.8	0.422515	1
PTPN11	Noonan syndrome	Q06124	GLY	60	ALA	0	0.11	0	57.8	86.4	0.668981	1
PTPN11	Noonan syndrome	Q06124	GLY	268	SER	0	0.08	0	57.8	86.2	0.670534	1
PTPN11	Noonan syndrome	Q06124	GLY	268	CYS	0	0.08	0	57.8	107.9	0.535681	1
PTPN11	Noonan syndrome	Q06124	GLY	503	ARG	0	0.02	0	57.8	197.3	0.292955	1
PTPN11	Noonan syndrome	Q06124	GLY	503	ARG	0	0.02	0	57.8	197.3	0.292955	1
PTPN11	Noonan syndrome	Q06124	GLY	503	GLU	0	0.02	0	57.8	128.7	0.449106	1
PTPN11	Noonan syndrome	Q06124	MET	504	VAL	0	0.01	0	161	136.8	1.1769	1
EPM2A	Lafora disease	O95278	VAL	249	MET	0	0.01	0	136.8	161	0.849689	1
NHLRC1	Lafora disease	Q6VVB1	GLY	131	ARG	0	0.12	0	57.8	197.3	0.292955	1
NHLRC1	Lafora disease	Q6VVB1	GLY	121	SER	0	0.35	0	57.8	86.2	0.670534	3
FLNB	Larsen syndrome	O75369	GLY	168	SER	0	0.04	0	57.8	86.2	0.670534	1
FLNB	Larsen syndrome	O75369	GLY	361	ASP	0	0.46	0	57.8	108.5	0.532719	3
FLNB	Larsen syndrome	O75369	GLY	1524	SER	0	0.72	0	57.8	86.2	0.670534	3
FLNB	Larsen syndrome	O75369	GLY	1691	SER	0	0.02	0	57.8	86.2	0.670534	1
FLNB	Larsen syndrome	O75369	GLY	1691	ASP	0	0.02	0	57.8	108.5	0.532719	1
FLNB	Atelosteogenesis type III	O75369	ILE	215	ASN	0	0.07	0	164.6	115.6	1.42388	1
FLNB	Boomerang dysplasia	O75369	LEU	171	ARG	0	0.01	0	164.6	197.3	0.834263	1
INSR	Leprechaunism	P06213	GLY	393	ARG	0	0.15	0	57.8	197.3	0.292955	1
INSR	Leprechaunism	P06213	GLY	58	ARG	0	0.24	0	57.8	197.3	0.292955	3
INSR	Rabson-Mendenhall syndrome	P06213	GLY	132	SER	0	0.02	0	57.8	86.2	0.670534	1
HPRT1	Lesch-Nyhan syndrome	P00492	GLY	16	VAL	0	0.33	0	57.8	136.8	0.422515	3
HPRT1	Lesch-Nyhan syndrome	P00492	GLY	70	GLU	0	0.22	0	57.8	128.7	0.449106	3
HPRT1	Lesch-Nyhan syndrome	P00492	GLY	71	VAL	0	0.06	0	57.8	136.8	0.422515	1
HPRT1	Lesch-Nyhan syndrome	P00492	PHE	74	CYS	0	0.01	0	187.2	107.9	1.73494	1
HPRT1	Lesch-Nyhan syndrome	P00492	PHE	74	LEU	0	0.01	0	187.2	164.6	1.1373	1
HPRT1	Lesch-Nyhan syndrome	P00492	LEU	78	PRO	0	0.02	0	164.6	120.6	1.36484	1
HPRT1	Lesch-Nyhan syndrome	P00492	VAL	130	ASP	0.01	0	0	136.8	108.5	1.26083	3
HPRT1	Lesch-Nyhan syndrome	P00492	GLY	180	GLU	0	0.02	0	57.8	128.7	0.449106	1
FH	Hereditary leiomyomatosis and renal cell cancer	P07954	GLY	397	ARG	0	0.24	0	57.8	197.3	0.292955	3
FH	Hereditary leiomyomatosis and renal cell cancer	P07954	GLY	326	GLU	0	0.48	0	57.8	128.7	0.449106	3
FH	Hereditary leiomyomatosis and renal cell cancer	P07954	MET	195	THR	0.01	0	0	161	113.5	1.4185	3
TP53	Li-Fraumeni syndrome	P04637	GLY	334	TRP	0	0.73	0	57.8	225.1	0.256775	3
TP53	Li-Fraumeni syndrome	P04637	VAL	272	LEU	0	0.01	0	136.8	164.6	0.831106	1
TP53	Li-Fraumeni syndrome	P04637	VAL	272	MET	0	0.01	0	136.8	161	0.849689	1
TP53	Li-Fraumeni syndrome	P04637	VAL	272	LEU	0	0.01	0	136.8	164.6	0.831106	1
TP53	Li-Fraumeni syndrome	P04637	GLY	266	GLU	0	0.02	0	57.8	128.7	0.449106	1
TP53	Li-Fraumeni syndrome	P04637	GLY	266	ARG	0	0.02	0	57.8	197.3	0.292955	1
TP53	Li-Fraumeni syndrome	P04637	GLY	266	ARG	0	0.02	0	57.8	197.3	0.292955	1
TP53	Li-Fraumeni syndrome	P04637	GLY	245	VAL	0	0.21	0	57.8	136.8	0.422515	3
TP53	Li-Fraumeni syndrome	P04637	GLY	245	ASP	0	0.21	0	57.8	108.5	0.532719	3
TP53	Li-Fraumeni syndrome	P04637	GLY	245	SER	0	0.21	0	57.8	86.2	0.670534	3
TP53	Li-Fraumeni syndrome	P04637	GLY	245	CYS	0	0.21	0	57.8	107.9	0.535681	3
TP53	Li-Fraumeni syndrome	P04637	GLY	244	ALA	0	0.69	0	57.8	86.4	0.668981	3
TP53	Li-Fraumeni syndrome	P04637	GLY	244	VAL	0	0.69	0	57.8	136.8	0.422515	3
TP53	Li-Fraumeni syndrome	P04637	GLY	244	ASP	0	0.69	0	57.8	108.5	0.532719	3
TP53	Li-Fraumeni syndrome	P04637	GLY	244	SER	0	0.69	0	57.8	86.2	0.670534	3
TP53	Li-Fraumeni syndrome	P04637	TYR	163	CYS	0.05	0	0	190.5	107.9	1.76552	3
TP53	Li-Fraumeni syndrome	P04637	PHE	134	ILE	0.02	0	0	187.2	164.6	1.1373	3
TP53	Li-Fraumeni syndrome	P04637	PHE	109	CYS	0	0.02	0	187.2	107.9	1.73494	1
TP53	Li-Fraumeni syndrome	P04637	PHE	109	ILE	0	0.02	0	187.2	164.6	1.1373	1
TP53	Li-Fraumeni syndrome	P04637	GLY	105	SER	0	0.46	0	57.8	86.2	0.670534	3
TP53	Li-Fraumeni syndrome	P04637	GLY	105	ARG	0	0.46	0	57.8	197.3	0.292955	3
TP53	Li-Fraumeni syndrome	P04637	GLY	245	CYS	0	0.21	0	57.8	107.9	0.535681	3
AGPAT2	Congenital generalized lipodystrophy	O15120	GLY	136	ARG	0	0.04	0	57.8	197.3	0.292955	1
PRF1	Familial hemophagocytic lymphohistiocytosis	P14222	GLY	429	GLU	0	0.22	0	57.8	128.7	0.449106	3
PRF1	Familial hemophagocytic lymphohistiocytosis	P14222	GLY	317	ARG	0	0.39	0	57.8	197.3	0.292955	3
PRF1	Familial hemophagocytic lymphohistiocytosis	P14222	GLY	306	CYS	0	0.28	0	57.8	107.9	0.535681	3
PRF1	Familial hemophagocytic lymphohistiocytosis	P14222	HIS	222	GLN	0.01	0	0	150.1	141.9	1.05779	3
PRF1	Familial hemophagocytic lymphohistiocytosis	P14222	GLY	220	SER	0	0.1	0	57.8	86.2	0.670534	1
PRF1	Familial hemophagocytic lymphohistiocytosis	P14222	GLY	220	ARG	0	0.1	0	57.8	197.3	0.292955	1
PRF1	Familial hemophagocytic lymphohistiocytosis	P14222	GLY	149	SER	0	0.1	0	57.8	86.2	0.670534	1
PRF1	Familial hemophagocytic lymphohistiocytosis	P14222	GLY	45	GLU	0	0.01	0	57.8	128.7	0.449106	1
PRF1	Familial hemophagocytic lymphohistiocytosis	P14222	GLY	45	ARG	0	0.01	0	57.8	197.3	0.292955	1
STXBP2	Familial hemophagocytic lymphohistiocytosis	Q15833	GLY	541	SER	0	0.01	0	57.8	86.2	0.670534	1
NFIX	Marshall-Smith syndrome	Q14938	GLY	139	GLU	0	0.19	0	57.8	128.7	0.449106	1
TMEM216	Meckel syndrome	Q9P0N5	ARG	73	LEU	0	0.02	0	197.3	164.6	1.19866	3
TMEM216	Meckel syndrome	Q9P0N5	GLY	77	ALA	0	0.01	0	57.8	86.4	0.668981	1
GNPTAB	Mucolipidosis type II	Q3T906	LEU	1033	PRO	0	0.06	0	164.6	120.6	1.36484	1
MCOLN1	Mucolipidosis type IV	Q9GZU1	ASP	362	TYR	0	0.02	0	108.5	190.5	0.569554	3
GUSB	Mucopolysaccharidosis type 7	P08236	ARG	382	HIS	0.01	0	0	197.3	150.1	1.31446	3
GUSB	Non-immune hydrops fetalis	P08236	ARG	382	CYS	0.01	0	0	197.3	107.9	1.82854	3
GUSB	Mucopolysaccharidosis type 7	P08236	GLY	136	ARG	0	0.37	0	57.8	197.3	0.292955	3
SUMF1	Multiple sulfatase deficiency	Q8NBK3	GLY	290	ARG	0	0.48	0	57.8	197.3	0.292955	3
SUMF1	Multiple sulfatase deficiency	Q8NBK3	GLY	263	VAL	0	0.6	0	57.8	136.8	0.422515	3
SUMF1	Multiple sulfatase deficiency	Q8NBK3	GLY	247	ARG	0	0.4	0	57.8	197.3	0.292955	3
CFTR	Cystic fibrosis	P13569	GLY	27	ARG	0	0.03	0	57.8	197.3	0.292955	1
CFTR	Cystic fibrosis	P13569	GLY	85	VAL	0	0.02	0	57.8	136.8	0.422515	1
CFTR	Cystic fibrosis	P13569	GLY	85	GLU	0	0.02	0	57.8	128.7	0.449106	1
CFTR	Cystic fibrosis	P13569	GLY	91	ARG	0	0.05	0	57.8	197.3	0.292955	1
CFTR	Cystic fibrosis	P13569	GLY	124	ARG	0	0.02	0	57.8	197.3	0.292955	1
CFTR	Cystic fibrosis	P13569	GLY	126	ASP	0	0.46	0	57.8	108.5	0.532719	3
CFTR	Cystic fibrosis	P13569	GLY	194	ARG	0	0.19	0	57.8	197.3	0.292955	1
CFTR	Cystic fibrosis	P13569	GLY	314	VAL	0	0.02	0	57.8	136.8	0.422515	1
CFTR	Cystic fibrosis	P13569	GLY	480	CYS	0	0.38	0	57.8	107.9	0.535681	3
CFTR	Cystic fibrosis	P13569	ILE	506	ASN	0	0.01	0	164.6	115.6	1.42388	1
CFTR	Cystic fibrosis	P13569	ILE	506	THR	0	0.01	0	164.6	113.5	1.45022	1
CFTR	Cystic fibrosis	P13569	GLY	509	ARG	0	0.3	0	57.8	197.3	0.292955	3
CFTR	Cystic fibrosis	P13569	GLY	509	VAL	0	0.3	0	57.8	136.8	0.422515	3
CFTR	Cystic fibrosis	P13569	GLY	551	SER	0	0.11	0	57.8	86.2	0.670534	1
CFTR	Cystic fibrosis	P13569	GLY	551	VAL	0	0.11	0	57.8	136.8	0.422515	1
CFTR	Cystic fibrosis	P13569	GLY	551	ASP	0	0.11	0	57.8	108.5	0.532719	1
CFTR	Cystic fibrosis	P13569	TYR	569	ASP	0.04	0	0	190.5	108.5	1.75576	3
CFTR	Cystic fibrosis	P13569	TYR	569	HIS	0.04	0	0	190.5	150.1	1.26915	3
CFTR	Cystic fibrosis	P13569	TYR	569	CYS	0.04	0	0	190.5	107.9	1.76552	3
CFTR	Cystic fibrosis	P13569	ILE	618	THR	0.01	0	0	164.6	113.5	1.45022	3
CFTR	Cystic fibrosis	P13569	GLY	628	ARG	0	0.3	0	57.8	197.3	0.292955	3
CFTR	Cystic fibrosis	P13569	MET	952	ILE	0	0.02	0	161	164.6	0.978129	1
CFTR	Cystic fibrosis	P13569	MET	952	ILE	0	0.02	0	161	164.6	0.978129	1
CFTR	Cystic fibrosis	P13569	GLY	1061	ARG	0	0.11	0	57.8	197.3	0.292955	1
CFTR	Cystic fibrosis	P13569	TRP	1098	ARG	0.12	0	0	225.1	197.3	1.1409	3
CFTR	Cystic fibrosis	P13569	TRP	1098	SER	0.12	0	0	225.1	86.2	2.61137	3
CFTR	Cystic fibrosis	P13569	TRP	1098	LEU	0.12	0	0	225.1	164.6	1.36756	3
CFTR	Cystic fibrosis	P13569	TRP	1098	CYS	0.12	0	0	225.1	107.9	2.08619	3
CFTR	Cystic fibrosis	P13569	GLY	1265	ARG	0	0.46	0	57.8	197.3	0.292955	3
CFTR	Cystic fibrosis	P13569	ILE	1269	ASN	0	0.02	0	164.6	115.6	1.42388	1
CFTR	Cystic fibrosis	P13569	TRP	1282	GLY	0	0.02	0	225.1	57.8	3.89446	3
CFTR	Cystic fibrosis	P13569	TRP	1282	ARG	0	0.02	0	225.1	197.3	1.1409	3
CFTR	Cystic fibrosis	P13569	GLY	1333	TRP	0	0.76	0	57.8	225.1	0.256775	3
CFTR	Cystic fibrosis	P13569	ILE	1366	ASN	0	0.01	0	164.6	115.6	1.42388	1
GNE	Sialuria	Q9Y223	CYS	13	SER	0	0.01	0	107.9	86.2	1.25174	1
COL6A2	Bethlem myopathy	P12110	ASP	621	HIS	0.02	0	0	108.5	150.1	0.722851	3
COL6A2	Bethlem myopathy	P12110	ASP	621	ASN	0.02	0	0	108.5	115.6	0.938581	3
COL6A2	Bethlem myopathy	P12110	GLY	700	ASP	0	0.51	0	57.8	108.5	0.532719	3
PRKAR1A	Carney complex	P10644	PHE	293	ILE	0.07	0	0	187.2	164.6	1.1373	3
CDKN2A	Melanoma and neural system tumor syndrome	P42771	GLY	101	TRP	0	0.78	0	57.8	225.1	0.256775	3
CDKN2A	Familial melanoma	P42771	GLY	23	ASP	0	0.37	0	57.8	108.5	0.532719	3
CDKN2A	Familial melanoma	P42771	GLY	23	ARG	0	0.37	0	57.8	197.3	0.292955	3
CDKN2A	Melanoma and neural system tumor syndrome	P42771	GLY	23	SER	0	0.37	0	57.8	86.2	0.670534	3
CDKN2A	Melanoma and neural system tumor syndrome	P42771	GLY	101	TRP	0	0.78	0	57.8	225.1	0.256775	3
CYB5R3	Hereditary methemoglobinemia	P00387	CYS	204	TYR	0	0.05	0	107.9	190.5	0.566404	1
GNAQ	Sturge-Weber syndrome	P50148	GLY	48	VAL	0	0.11	0	57.8	136.8	0.422515	1
SLC26A2	Diastrophic dysplasia	P50443	GLY	166	ARG	0	0.06	0	57.8	197.3	0.292955	1
SLC26A2	Diastrophic dysplasia	P50443	GLY	484	ASP	0	0.01	0	57.8	108.5	0.532719	1
SLC26A2	Multiple epiphyseal dysplasia type 4	P50443	ALA	715	THR	0	0.01	0	86.4	113.5	0.761233	1
SLC26A2	Multiple epiphyseal dysplasia type 4	P50443	GLY	678	VAL	0	0.69	0	57.8	136.8	0.422515	3
SLC26A2	Multiple epiphyseal dysplasia type 4	P50443	SER	522	PHE	0	0.01	0	86.2	187.2	0.46047	3
GHR	Laron syndrome	P10912	PRO	149	GLN	0	0.01	0	120.6	141.9	0.849894	3
RRAS2	Noonan syndrome	P62070	GLY	23	ASP	0	0.47	0	57.8	108.5	0.532719	3
RRAS2	Noonan syndrome	P62070	GLY	23	VAL	0	0.47	0	57.8	136.8	0.422515	3
RRAS2	Noonan syndrome	P62070	GLY	23	CYS	0	0.47	0	57.8	107.9	0.535681	3
MRAS	Noonan syndrome	O14807	GLY	23	VAL	0	0.53	0	57.8	136.8	0.422515	3
SPRED2	Noonan syndrome	Q7Z698	LEU	100	PRO	0	0.01	0	164.6	120.6	1.36484	1
KRAS	Noonan syndrome	P01116	GLY	60	SER	0	0.14	0	57.8	86.2	0.670534	1
KRAS	Juvenile myelomonocytic leukemia	P01116	GLY	12	VAL	0	0.42	0	57.8	136.8	0.422515	3
NRAS	Noonan syndrome	P01111	GLY	60	GLU	0	0.15	0	57.8	128.7	0.449106	1
NRAS	Noonan syndrome	P01111	GLY	13	ASP	0	0.55	0	57.8	108.5	0.532719	3
NRAS	Noonan syndrome	P01111	GLY	13	ARG	0	0.55	0	57.8	197.3	0.292955	3
NRAS	Noonan syndrome	P01111	GLY	12	ALA	0	0.44	0	57.8	86.4	0.668981	3
NRAS	Noonan syndrome	P01111	GLY	12	VAL	0	0.44	0	57.8	136.8	0.422515	3
NRAS	Noonan syndrome	P01111	GLY	12	ASP	0	0.44	0	57.8	108.5	0.532719	3
NRAS	Noonan syndrome	P01111	GLY	12	SER	0	0.44	0	57.8	86.2	0.670534	3
NRAS	Noonan syndrome	P01111	GLY	12	ARG	0	0.44	0	57.8	197.3	0.292955	3
RIT1	Noonan syndrome	Q92963	GLY	95	ALA	0	0.05	0	57.8	86.4	0.668981	1
RIT1	Noonan syndrome	Q92963	GLY	31	ARG	0	0.59	0	57.8	197.3	0.292955	3
LZTR1	Noonan syndrome	Q8N653	PHE	241	SER	0.04	0	0	187.2	86.2	2.17169	3
CTSC	Papillon-Lefèvre syndrome	P53634	GLY	301	SER	0	0.03	0	57.8	86.2	0.670534	1
CTSC	Papillon-Lefèvre syndrome	P53634	GLY	139	ARG	0	0.13	0	57.8	197.3	0.292955	1
CTSC	Papillon-Lefèvre syndrome	P53634	GLY	139	ARG	0	0.13	0	57.8	197.3	0.292955	1
SCN4A	Hyperkalemic periodic paralysis	P35499	MET	1370	THR	0	0.01	0	161	113.5	1.4185	1
SCN4A	Hyperkalemic periodic paralysis	P35499	MET	1370	VAL	0	0.01	0	161	136.8	1.1769	1
HR	Alopecia universalis	O43593	VAL	1136	ASP	0	0.03	0	136.8	108.5	1.26083	1
SLC26A4	Pendred syndrome	O43511	GLY	116	SER	0	0.01	0	57.8	86.2	0.670534	1
SLC26A4	Pendred syndrome	O43511	GLY	116	VAL	0	0.01	0	57.8	136.8	0.422515	1
SLC26A4	Pendred syndrome	O43511	LEU	117	PHE	0.01	0	0	164.6	187.2	0.879274	3
SLC26A4	Pendred syndrome	O43511	PRO	123	SER	0	0.01	0	120.6	86.2	1.39907	3
SLC26A4	Pendred syndrome	O43511	GLY	197	ARG	0	0.04	0	57.8	197.3	0.292955	1
SLC26A4	Pendred syndrome	O43511	GLY	222	SER	0	0.05	0	57.8	86.2	0.670534	1
SLC26A4	Pendred syndrome	O43511	GLY	334	VAL	0	0.7	0	57.8	136.8	0.422515	3
SLC26A4	Pendred syndrome	O43511	ALA	360	VAL	0	0.01	0	86.4	136.8	0.631579	1
SLC26A4	Pendred syndrome	O43511	ALA	387	VAL	0	0.02	0	86.4	136.8	0.631579	1
SLC26A4	Pendred syndrome	O43511	GLN	413	ARG	0	0.04	0	141.9	197.3	0.719209	3
SLC26A4	Pendred syndrome	O43511	GLY	424	ASP	0	0.01	0	57.8	108.5	0.532719	1
SLC26A4	Pendred syndrome	O43511	SER	427	TYR	0	0.05	0	86.2	190.5	0.452493	3
SLC26A4	Pendred syndrome	O43511	VAL	659	LEU	0.01	0	0	136.8	164.6	0.831106	3
KCNJ10	EAST syndrome	P78508	GLY	77	ARG	0	0.57	0	57.8	197.3	0.292955	3
B3GLCT	Peters plus syndrome	Q6Y288	GLY	393	GLU	0	0.2	0	57.8	128.7	0.449106	1
PGK1	Glycogen storage disease due to phosphoglycerate kinase 1 deficiency	P00558	GLY	158	VAL	0	0.24	0	57.8	136.8	0.422515	3
LMNA	Familial partial lipodystrophy, Dunnigan type	P02545	GLY	465	ASP	0	0.32	0	57.8	108.5	0.532719	3
LMNA	Familial partial lipodystrophy, Dunnigan type	P02545	THR	528	ARG	0	0.02	0	113.5	197.3	0.575266	3
PEPD	Prolidase deficiency	P12955	GLY	448	ARG	0	0.01	0	57.8	197.3	0.292955	1
PEPD	Prolidase deficiency	P12955	GLY	278	ASP	0	0.01	0	57.8	108.5	0.532719	1
PEPD	Prolidase deficiency	P12955	SER	202	PHE	0	0.01	0	86.2	187.2	0.46047	3
HADHB	Mitochondrial trifunctional protein deficiency	P55084	GLY	301	ARG	0	0.37	0	57.8	197.3	0.292955	3
HADHB	Mitochondrial trifunctional protein deficiency	P55084	ASN	389	ASP	0	0.01	0	115.6	108.5	1.06544	3
ABCC6	Pseudoxanthoma elasticum	O95255	GLY	1296	ASP	0	0.01	0	57.8	108.5	0.532719	1
ENG	Hereditary hemorrhagic telangiectasia	P17813	CYS	549	TYR	0	0.04	0	107.9	190.5	0.566404	1
ENG	Hereditary hemorrhagic telangiectasia	P17813	CYS	549	SER	0	0.04	0	107.9	86.2	1.25174	1
ENG	Hereditary hemorrhagic telangiectasia	P17813	CYS	549	GLY	0	0.04	0	107.9	57.8	1.86678	1
ENG	Hereditary hemorrhagic telangiectasia	P17813	VAL	427	GLY	0	0.03	0	136.8	57.8	2.36678	1
ENG	Hereditary hemorrhagic telangiectasia	P17813	ILE	220	THR	0	0.01	0	164.6	113.5	1.45022	1
ENG	Hereditary hemorrhagic telangiectasia	P17813	GLY	52	ASP	0	0.02	0	57.8	108.5	0.532719	1
PITX2	Axenfeld-Rieger syndrome	Q99697	ARG	115	HIS	0.23	0	0	197.3	150.1	1.31446	3
FOXC1	Axenfeld-Rieger syndrome	Q12948	LEU	86	PHE	0.02	0	0	164.6	187.2	0.879274	3
FOXC1	Axenfeld-Rieger syndrome	Q12948	LEU	86	ARG	0.02	0	0	164.6	197.3	0.834263	3
FOXC1	Axenfeld-Rieger syndrome	Q12948	GLY	121	SER	0	0.71	0	57.8	86.2	0.670534	3
PRPF31	Retinitis pigmentosa	Q8WWY3	GLY	253	ARG	0	0.38	0	57.8	197.3	0.292955	3
PRPH2	Retinitis pigmentosa	P23942	GLY	266	ASP	0	0.01	0	57.8	108.5	0.532719	1
PRPH2	Retinitis pigmentosa	P23942	LEU	254	GLN	0	0.03	0	164.6	141.9	1.15997	1
PRPH2	Stargardt disease	P23942	CYS	213	SER	0	0.02	0	107.9	86.2	1.25174	1
PRPH2	Stargardt disease	P23942	CYS	213	TYR	0	0.02	0	107.9	190.5	0.566404	1
PRPH2	Stargardt disease	P23942	GLY	167	SER	0	0.02	0	57.8	86.2	0.670534	1
RLBP1	Retinitis pigmentosa	P12271	GLY	116	ARG	0	0.31	0	57.8	197.3	0.292955	3
RLBP1	Bothnia retinal dystrophy	P12271	LEU	114	PRO	0	0.03	0	164.6	120.6	1.36484	1
BEST1	Autosomal recessive bestrophinopathy	O76090	LEU	134	VAL	0	0.01	0	164.6	136.8	1.20322	1
CERKL	Retinitis pigmentosa	Q49MI3	GLY	119	ASP	0	0.02	0	57.8	108.5	0.532719	1
CLRN1	Retinitis pigmentosa	P58418	GLY	64	ARG	0	0.02	0	57.8	197.3	0.292955	1
CLRN1	Retinitis pigmentosa	P58418	GLY	64	ARG	0	0.02	0	57.8	197.3	0.292955	1
CLRN1	Usher syndrome type 3	P58418	CYS	40	GLY	0.01	0	0	107.9	57.8	1.86678	3
CLRN1	Usher syndrome type 3	P58418	LEU	108	PRO	0	0.01	0	164.6	120.6	1.36484	1
CLRN1	Usher syndrome type 3	P58418	GLY	43	VAL	0	0.12	0	57.8	136.8	0.422515	1
CLRN1	Usher syndrome type 3	P58418	TYR	63	SER	0	0.02	0	190.5	86.2	2.20998	3
CNGA1	Retinitis pigmentosa	P29973	ASP	204	ASN	0	0.03	0	108.5	115.6	0.938581	3
MERTK	Retinitis pigmentosa	Q12866	VAL	737	PHE	0	0.01	0	136.8	187.2	0.730769	1
MERTK	Retinitis pigmentosa	Q12866	CYS	836	TYR	0	0.01	0	107.9	190.5	0.566404	1
NR2E3	Retinitis pigmentosa	Q9Y5X4	GLY	56	ARG	0	0.59	0	57.8	197.3	0.292955	3
CNGB1	Retinitis pigmentosa	Q14028	GLY	993	VAL	0	0.6	0	57.8	136.8	0.422515	3
DHDDS	Retinitis pigmentosa	Q86SQ9	GLY	35	GLU	0	0.15	0	57.8	128.7	0.449106	1
DHDDS	Retinitis pigmentosa	Q86SQ9	ARG	205	GLN	0.16	0	0	197.3	141.9	1.39042	3
DHDDS	Retinitis pigmentosa	Q86SQ9	THR	206	ALA	0.01	0	0	113.5	86.4	1.31366	3
MAK	Retinitis pigmentosa	P20794	GLY	27	ARG	0	0.54	0	57.8	197.3	0.292955	3
IFT140	Retinitis pigmentosa	Q96RY7	GLY	1276	GLU	0	0.23	0	57.8	128.7	0.449106	3
IFT140	Saldino-Mainzer syndrome	Q96RY7	GLY	212	ARG	0	0.21	0	57.8	197.3	0.292955	3
IFT140	Saldino-Mainzer syndrome	Q96RY7	GLY	296	TRP	0	0.21	0	57.8	225.1	0.256775	3
IFT140	Saldino-Mainzer syndrome	Q96RY7	LEU	152	PHE	0	0.05	0	164.6	187.2	0.879274	1
SLC7A14	Retinitis pigmentosa	Q8TBB6	ALA	132	VAL	0	0.01	0	86.4	136.8	0.631579	1
POMGNT1	Retinitis pigmentosa	Q8WZA1	GLY	502	ALA	0	0.15	0	57.8	86.4	0.668981	1
SOD1	Amyotrophic lateral sclerosis	P00441	GLY	13	ARG	0	1.05	0	57.8	197.3	0.292955	3
SOD1	Amyotrophic lateral sclerosis	P00441	GLY	17	CYS	0	0.27	0	57.8	107.9	0.535681	3
SOD1	Amyotrophic lateral sclerosis	P00441	GLY	17	SER	0	0.27	0	57.8	86.2	0.670534	3
SOD1	Amyotrophic lateral sclerosis	P00441	GLY	17	ALA	0	0.27	0	57.8	86.4	0.668981	3
SOD1	Amyotrophic lateral sclerosis	P00441	GLY	38	ARG	0	0.61	0	57.8	197.3	0.292955	3
SOD1	Amyotrophic lateral sclerosis	P00441	GLY	38	ARG	0	0.61	0	57.8	197.3	0.292955	3
SOD1	Amyotrophic lateral sclerosis	P00441	GLY	42	SER	0	0.76	0	57.8	86.2	0.670534	3
SOD1	Amyotrophic lateral sclerosis	P00441	GLY	42	ASP	0	0.76	0	57.8	108.5	0.532719	3
SOD1	Amyotrophic lateral sclerosis	P00441	HIS	47	ARG	0.02	0	0	150.1	197.3	0.76077	3
SOD1	Amyotrophic lateral sclerosis	P00441	GLY	73	SER	0	0.17	0	57.8	86.2	0.670534	1
SOD1	Amyotrophic lateral sclerosis	P00441	GLY	86	SER	0	0.22	0	57.8	86.2	0.670534	3
SOD1	Amyotrophic lateral sclerosis	P00441	GLY	86	ARG	0	0.22	0	57.8	197.3	0.292955	3
SOD1	Amyotrophic lateral sclerosis	P00441	GLY	94	SER	0	0.55	0	57.8	86.2	0.670534	3
SOD1	Amyotrophic lateral sclerosis	P00441	GLY	94	ARG	0	0.55	0	57.8	197.3	0.292955	3
SOD1	Amyotrophic lateral sclerosis	P00441	GLY	94	CYS	0	0.55	0	57.8	107.9	0.535681	3
SOD1	Amyotrophic lateral sclerosis	P00441	GLY	94	ASP	0	0.55	0	57.8	108.5	0.532719	3
SOD1	Amyotrophic lateral sclerosis	P00441	GLY	94	ALA	0	0.55	0	57.8	86.4	0.668981	3
SOD1	Amyotrophic lateral sclerosis	P00441	GLY	115	ALA	0	0.73	0	57.8	86.4	0.668981	3
SOD1	Amyotrophic lateral sclerosis	P00441	VAL	120	LEU	0.01	0	0	136.8	164.6	0.831106	3
SOD1	Amyotrophic lateral sclerosis	P00441	GLY	142	VAL	0	0.7	0	57.8	136.8	0.422515	3
SOD1	Amyotrophic lateral sclerosis	P00441	GLY	148	ASP	0	0.31	0	57.8	108.5	0.532719	3
VCP	Inclusion body myopathy with Paget disease of bone and frontotemporal dementia	P55072	GLY	97	GLU	0	0.35	0	57.8	128.7	0.449106	3
DCTN1	Perry syndrome	Q14203	GLY	71	GLU	0	0.02	0	57.8	128.7	0.449106	1
PFN1	Amyotrophic lateral sclerosis	P07737	GLY	118	VAL	0	0.95	0	57.8	136.8	0.422515	3
SBDS	Shwachman-Diamond syndrome	Q9Y3A5	VAL	56	ALA	0	0.01	0	136.8	86.4	1.58333	1
ALDH3A2	Sjögren-Larsson syndrome	P51648	GLY	303	VAL	0	0.46	0	57.8	136.8	0.422515	3
ALDH3A2	Sjögren-Larsson syndrome	P51648	GLY	400	ARG	0	0.25	0	57.8	197.3	0.292955	3
DHCR7	Smith-Lemli-Opitz syndrome	Q9UBM7	TYR	432	CYS	0.02	0	0	190.5	107.9	1.76552	3
DHCR7	Smith-Lemli-Opitz syndrome	Q9UBM7	TYR	432	HIS	0.02	0	0	190.5	150.1	1.26915	3
DHCR7	Smith-Lemli-Opitz syndrome	Q9UBM7	GLY	410	ARG	0	0.04	0	57.8	197.3	0.292955	1
DHCR7	Smith-Lemli-Opitz syndrome	Q9UBM7	GLY	410	SER	0	0.04	0	57.8	86.2	0.670534	1
DHCR7	Smith-Lemli-Opitz syndrome	Q9UBM7	GLY	347	VAL	0	0.06	0	57.8	136.8	0.422515	1
DHCR7	Smith-Lemli-Opitz syndrome	Q9UBM7	GLY	347	SER	0	0.06	0	57.8	86.2	0.670534	1
DHCR7	Smith-Lemli-Opitz syndrome	Q9UBM7	TYR	318	CYS	0.14	0	0	190.5	107.9	1.76552	3
DHCR7	Smith-Lemli-Opitz syndrome	Q9UBM7	TYR	318	HIS	0.14	0	0	190.5	150.1	1.26915	3
DHCR7	Smith-Lemli-Opitz syndrome	Q9UBM7	TYR	318	ASN	0.14	0	0	190.5	115.6	1.64792	3
DHCR7	Smith-Lemli-Opitz syndrome	Q9UBM7	GLY	309	ASP	0	0.15	0	57.8	108.5	0.532719	1
DHCR7	Smith-Lemli-Opitz syndrome	Q9UBM7	GLY	309	SER	0	0.15	0	57.8	86.2	0.670534	1
DHCR7	Smith-Lemli-Opitz syndrome	Q9UBM7	GLY	303	GLU	0	0.01	0	57.8	128.7	0.449106	1
DHCR7	Smith-Lemli-Opitz syndrome	Q9UBM7	GLY	303	ARG	0	0.01	0	57.8	197.3	0.292955	1
DHCR7	Smith-Lemli-Opitz syndrome	Q9UBM7	GLY	303	TRP	0	0.01	0	57.8	225.1	0.256775	1
DHCR7	Smith-Lemli-Opitz syndrome	Q9UBM7	GLY	303	ARG	0	0.01	0	57.8	197.3	0.292955	1
DHCR7	Smith-Lemli-Opitz syndrome	Q9UBM7	VAL	273	ILE	0	0.01	0	136.8	164.6	0.831106	1
DHCR7	Smith-Lemli-Opitz syndrome	Q9UBM7	GLY	244	ARG	0	0.02	0	57.8	197.3	0.292955	1
DHCR7	Smith-Lemli-Opitz syndrome	Q9UBM7	SER	192	PHE	0	0.02	0	86.2	187.2	0.46047	3
ADA2	Vasculitis due to ADA2 deficiency	Q9NZK5	GLY	383	SER	0	0.01	0	57.8	86.2	0.670534	1
ADA2	Vasculitis due to ADA2 deficiency	Q9NZK5	GLY	47	VAL	0	0.22	0	57.8	136.8	0.422515	3
ADA2	Vasculitis due to ADA2 deficiency	Q9NZK5	GLY	47	ALA	0	0.22	0	57.8	86.4	0.668981	3
ADA2	Vasculitis due to ADA2 deficiency	Q9NZK5	GLY	47	ARG	0	0.22	0	57.8	197.3	0.292955	3
ADA2	Vasculitis due to ADA2 deficiency	Q9NZK5	GLY	47	ARG	0	0.22	0	57.8	197.3	0.292955	3
ADA2	Vasculitis due to ADA2 deficiency	Q9NZK5	GLY	47	TRP	0	0.22	0	57.8	225.1	0.256775	3
ADA2	Vasculitis due to ADA2 deficiency	Q9NZK5	TYR	456	CYS	0.03	0	0	190.5	107.9	1.76552	3
ADA2	Vasculitis due to ADA2 deficiency	Q9NZK5	GLY	383	ASP	0	0.01	0	57.8	108.5	0.532719	1
ADA2	Vasculitis due to ADA2 deficiency	Q9NZK5	GLY	358	ARG	0	0.01	0	57.8	197.3	0.292955	1
ADA2	Vasculitis due to ADA2 deficiency	Q9NZK5	HIS	112	GLN	0.02	0	0	150.1	141.9	1.05779	3
ADA2	Vasculitis due to ADA2 deficiency	Q9NZK5	HIS	112	TYR	0.02	0	0	150.1	190.5	0.787927	3
NSD1	Sotos syndrome	Q96L73	GLY	388	VAL	0	0.3	0	57.8	136.8	0.422515	3
NSD1	Sotos syndrome	Q96L73	CYS	1640	TYR	0.04	0	0	107.9	190.5	0.566404	3
NSD1	Sotos syndrome	Q96L73	GLY	1656	CYS	0	0.83	0	57.8	107.9	0.535681	3
NSD1	Sotos syndrome	Q96L73	CYS	1689	SER	0.04	0	0	107.9	86.2	1.25174	3
NSD1	Sotos syndrome	Q96L73	GLY	1717	SER	0	0.91	0	57.8	86.2	0.670534	3
NSD1	Sotos syndrome	Q96L73	GLY	1717	ARG	0	0.91	0	57.8	197.3	0.292955	3
NSD1	Sotos syndrome	Q96L73	GLY	1792	ARG	0	0.07	0	57.8	197.3	0.292955	1
NSD1	Sotos syndrome	Q96L73	GLY	1792	GLU	0	0.07	0	57.8	128.7	0.449106	1
NSD1	Sotos syndrome	Q96L73	GLY	1800	ARG	0	0.22	0	57.8	197.3	0.292955	3
NSD1	Sotos syndrome	Q96L73	ALA	1837	ASP	0	0.02	0	86.4	108.5	0.796313	1
NSD1	Sotos syndrome	Q96L73	GLY	1953	VAL	0	0.53	0	57.8	136.8	0.422515	3
NSD1	Sotos syndrome	Q96L73	GLY	1953	ALA	0	0.53	0	57.8	86.4	0.668981	3
NSD1	Sotos syndrome	Q96L73	GLY	2010	VAL	0	0.3	0	57.8	136.8	0.422515	3
NSD1	Sotos syndrome	Q96L73	CYS	2027	SER	0	0.04	0	107.9	86.2	1.25174	1
NSD1	Sotos syndrome	Q96L73	TYR	2142	ASP	0.03	0	0	190.5	108.5	1.75576	3
SLC4A1	Hereditary spherocytosis	P02730	GLY	771	VAL	0	0.17	0	57.8	136.8	0.422515	1
SLC4A1	Hereditary spherocytosis	P02730	GLY	771	ASP	0	0.17	0	57.8	108.5	0.532719	1
SLC4A1	Southeast Asian ovalocytosis	P02730	GLY	701	ASP	0	0.01	0	57.8	108.5	0.532719	1
SLC4A1	Hereditary spherocytosis	P02730	LEU	441	ARG	0	0.01	0	164.6	197.3	0.834263	1
SLC4A1	Southeast Asian ovalocytosis	P02730	GLY	701	ASP	0	0.01	0	57.8	108.5	0.532719	1
SLC4A1	Southeast Asian ovalocytosis	P02730	GLY	609	ARG	0	0.07	0	57.8	197.3	0.292955	1
SLC4A1	Autosomal dominant distal renal tubular acidosis	P02730	GLY	606	ARG	0	0.07	0	57.8	197.3	0.292955	1
MPL	Congenital amegakaryocytic thrombocytopenia	P40238	GLY	131	SER	0	0.05	0	57.8	86.2	0.670534	1
ABCA4	Stargardt disease	P78363	GLY	2152	CYS	0	0.23	0	57.8	107.9	0.535681	3
ABCA4	Stargardt disease	P78363	GLY	1507	ARG	0	0.17	0	57.8	197.3	0.292955	1
ITGA2B	Glanzmann thrombasthenia	P08514	GLY	823	GLU	0	0.13	0	57.8	128.7	0.449106	1
ITGA2B	Glanzmann thrombasthenia	P08514	GLY	454	ASP	0	0.16	0	57.8	108.5	0.532719	1
ITGA2B	Glanzmann thrombasthenia	P08514	GLY	449	ASP	0	0.01	0	57.8	108.5	0.532719	1
ITGA2B	Glanzmann thrombasthenia	P08514	VAL	420	ALA	0	0.02	0	136.8	86.4	1.58333	1
ITGA2B	Glanzmann thrombasthenia	P08514	GLY	412	ARG	0	0.14	0	57.8	197.3	0.292955	1
ITGA2B	Glanzmann thrombasthenia	P08514	GLY	401	CYS	0	0.84	0	57.8	107.9	0.535681	3
ITGA2B	Glanzmann thrombasthenia	P08514	GLY	321	VAL	0	0.01	0	57.8	136.8	0.422515	1
ITGA2B	Glanzmann thrombasthenia	P08514	GLY	321	TRP	0	0.01	0	57.8	225.1	0.256775	1
ITGA2B	Glanzmann thrombasthenia	P08514	GLY	296	ARG	0	0.01	0	57.8	197.3	0.292955	1
ITGA2B	Glanzmann thrombasthenia	P08514	GLY	273	ASP	0	0.22	0	57.8	108.5	0.532719	3
ITGA2B	Glanzmann thrombasthenia	P08514	GLY	267	GLU	0	0.01	0	57.8	128.7	0.449106	1
ITGA2B	Glanzmann thrombasthenia	P08514	GLY	224	SER	0	0.03	0	57.8	86.2	0.670534	1
ITGA2B	Glanzmann thrombasthenia	P08514	ALA	216	VAL	0	0.01	0	86.4	136.8	0.631579	1
ITGA2B	Glanzmann thrombasthenia	P08514	GLY	201	SER	0	0.03	0	57.8	86.2	0.670534	1
ITGA2B	Glanzmann thrombasthenia	P08514	SER	160	ARG	0.02	0	0	86.2	197.3	0.436898	3
ITGA2B	Glanzmann thrombasthenia	P08514	ALA	139	VAL	0	0.01	0	86.4	136.8	0.631579	1
ITGA2B	Glanzmann thrombasthenia	P08514	GLY	44	VAL	0	0.33	0	57.8	136.8	0.422515	3
ITGB3	Glanzmann thrombasthenia	P05106	ASP	145	ASN	0.04	0	0	108.5	115.6	0.938581	3
ITGB3	Glanzmann thrombasthenia	P05106	ASP	145	TYR	0.04	0	0	108.5	190.5	0.569554	3
ITGB3	Glanzmann thrombasthenia	P05106	TYR	216	HIS	0	0.03	0	190.5	150.1	1.26915	3
ITGB3	Glanzmann thrombasthenia	P05106	TYR	216	CYS	0	0.03	0	190.5	107.9	1.76552	3
ITGB3	Glanzmann thrombasthenia	P05106	GLN	254	LYS	0.02	0	0	141.9	166.2	0.853791	3
ITGB3	Glanzmann thrombasthenia	P05106	GLN	254	ARG	0.02	0	0	141.9	197.3	0.719209	3
ITGB3	Glanzmann thrombasthenia	P05106	GLY	286	ARG	0	0.06	0	57.8	197.3	0.292955	1
ITGB3	Glanzmann thrombasthenia	P05106	GLY	566	ASP	0	0.25	0	57.8	108.5	0.532719	3
ITGB3	Glanzmann thrombasthenia	P05106	GLY	605	SER	0	0.31	0	57.8	86.2	0.670534	3
ITGB3	Glanzmann thrombasthenia	P05106	GLY	605	ASP	0	0.31	0	57.8	108.5	0.532719	3
CTNNB1	Severe intellectual disability-progressive spastic diplegia syndrome	P35222	GLY	216	ARG	0	0.15	0	57.8	197.3	0.292955	1
CTNNB1	Severe intellectual disability-progressive spastic diplegia syndrome	P35222	LEU	424	ARG	0	0.02	0	164.6	197.3	0.834263	1
CTNNB1	Severe intellectual disability-progressive spastic diplegia syndrome	P35222	GLY	575	ARG	0	0.08	0	57.8	197.3	0.292955	1
IRF6	Van der Woude syndrome	O14896	CYS	374	TYR	0.01	0	0	107.9	190.5	0.566404	3
IRF6	Van der Woude syndrome	O14896	GLY	254	ARG	0	0.33	0	57.8	197.3	0.292955	3
IRF6	Van der Woude syndrome	O14896	ARG	250	GLN	0.03	0	0	197.3	141.9	1.39042	3
IRF6	Van der Woude syndrome	O14896	ILE	110	THR	0.01	0	0	164.6	113.5	1.45022	3
LRP5	Familial exudative vitreoretinopathy	O75197	LEU	1081	ARG	0	0.01	0	164.6	197.3	0.834263	1
PAX3	Waardenburg syndrome type 1	P23760	GLY	94	VAL	0	0.44	0	57.8	136.8	0.422515	3
PAX3	Waardenburg syndrome type 1	P23760	GLY	81	ARG	0	0.73	0	57.8	197.3	0.292955	3
PAX3	Waardenburg syndrome type 1	P23760	GLY	48	ARG	0	0.93	0	57.8	197.3	0.292955	3
PAX3	Waardenburg syndrome type 1	P23760	GLY	43	CYS	0	0.3	0	57.8	107.9	0.535681	3
PAX3	Waardenburg syndrome type 1	P23760	GLY	42	ARG	0	0.68	0	57.8	197.3	0.292955	3
MITF	Waardenburg syndrome type 2	O75030	GLY	351	GLU	0	0.56	0	57.8	128.7	0.449106	3
ATP7B	Wilson disease	P35670	GLY	1341	VAL	0	0.13	0	57.8	136.8	0.422515	1
ATP7B	Wilson disease	P35670	GLY	1341	ASP	0	0.13	0	57.8	108.5	0.532719	1
ATP7B	Wilson disease	P35670	GLY	1341	SER	0	0.13	0	57.8	86.2	0.670534	1
ATP7B	Wilson disease	P35670	LEU	1299	PHE	0	0.03	0	164.6	187.2	0.879274	1
ATP7B	Wilson disease	P35670	GLY	1266	ARG	0	0.02	0	57.8	197.3	0.292955	1
ATP7B	Wilson disease	P35670	GLY	1235	ASP	0	0.15	0	57.8	108.5	0.532719	1
ATP7B	Wilson disease	P35670	GLY	1221	GLU	0	0.46	0	57.8	128.7	0.449106	3
ATP7B	Wilson disease	P35670	GLY	1186	SER	0	0.7	0	57.8	86.2	0.670534	3
ATP7B	Wilson disease	P35670	GLY	1176	ARG	0	0.18	0	57.8	197.3	0.292955	1
ATP7B	Wilson disease	P35670	GLY	1149	ALA	0	0.15	0	57.8	86.4	0.668981	1
ATP7B	Wilson disease	P35670	GLY	1149	ARG	0	0.15	0	57.8	197.3	0.292955	1
ATP7B	Wilson disease	P35670	VAL	1106	LEU	0	0.02	0	136.8	164.6	0.831106	1
ATP7B	Wilson disease	P35670	GLY	1101	ARG	0	0.21	0	57.8	197.3	0.292955	3
ATP7B	Wilson disease	P35670	CYS	1079	PHE	0	0.01	0	107.9	187.2	0.576389	1
ATP7B	Wilson disease	P35670	MET	1025	LYS	0.01	0	0	161	166.2	0.968712	3
ATP7B	Wilson disease	P35670	MET	1025	ARG	0.01	0	0	161	197.3	0.816016	3
ATP7B	Wilson disease	P35670	GLY	943	ASP	0	0.05	0	57.8	108.5	0.532719	1
ATP7B	Wilson disease	P35670	GLY	943	ARG	0	0.05	0	57.8	197.3	0.292955	1
ATP7B	Wilson disease	P35670	GLY	943	SER	0	0.05	0	57.8	86.2	0.670534	1
ATP7B	Wilson disease	P35670	GLY	869	ARG	0	0.81	0	57.8	197.3	0.292955	3
ATP7B	Wilson disease	P35670	GLY	843	ARG	0	0.08	0	57.8	197.3	0.292955	1
ATP7B	Wilson disease	P35670	GLY	836	ARG	0	0.7	0	57.8	197.3	0.292955	3
ATP7B	Wilson disease	P35670	PRO	768	ARG	0	0.01	0	120.6	197.3	0.611252	3
ATP7B	Wilson disease	P35670	PRO	768	LEU	0	0.01	0	120.6	164.6	0.732685	3
ATP7B	Wilson disease	P35670	SER	744	PRO	0	0.02	0	86.2	120.6	0.71476	3
ATP7B	Wilson disease	P35670	GLY	711	TRP	0	0.04	0	57.8	225.1	0.256775	1
ATP7B	Wilson disease	P35670	GLY	711	ARG	0	0.04	0	57.8	197.3	0.292955	1
ATP7B	Wilson disease	P35670	GLY	710	ALA	0	0.12	0	57.8	86.4	0.668981	1
ATP7B	Wilson disease	P35670	GLY	710	SER	0	0.12	0	57.8	86.2	0.670534	1
ATP7B	Wilson disease	P35670	GLY	626	ALA	0	0.81	0	57.8	86.4	0.668981	3
ATP7B	Wilson disease	P35670	GLY	591	ASP	0	0.39	0	57.8	108.5	0.532719	3
ATP7B	Wilson disease	P35670	GLY	85	VAL	0	0.4	0	57.8	136.8	0.422515	3
WAS	X-linked severe congenital neutropenia	P42768	VAL	75	MET	0.01	0	0	136.8	161	0.849689	3
WAS	X-linked severe congenital neutropenia	P42768	GLY	125	ARG	0	0.02	0	57.8	197.3	0.292955	1
WAS	Wiskott-Aldrich syndrome	P42768	GLY	125	GLU	0	0.02	0	57.8	128.7	0.449106	1
WAS	X-linked severe congenital neutropenia	P42768	LEU	270	PRO	0	0.05	0	164.6	120.6	1.36484	1
WAS	X-linked severe congenital neutropenia	P42768	ILE	290	THR	0	0.02	0	164.6	113.5	1.45022	1
ERCC2	Xeroderma pigmentosum	P18074	ARG	658	GLY	0.06	0	0	197.3	57.8	3.41349	3
ERCC2	Xeroderma pigmentosum	P18074	ARG	658	CYS	0.06	0	0	197.3	107.9	1.82854	3
ERCC2	Xeroderma pigmentosum	P18074	GLY	47	ARG	0	0.28	0	57.8	197.3	0.292955	3
PDE4D	Acrodysostosis	Q08499	GLY	673	ASP	0	0.37	0	57.8	108.5	0.532719	3
DLL4	Adams-Oliver syndrome	Q9NR61	GLY	28	ARG	0	0.11	0	57.8	197.3	0.292955	1
DLL4	Adams-Oliver syndrome	Q9NR61	GLY	262	SER	0	0.3	0	57.8	86.2	0.670534	3
APRT	Adenine phosphoribosyltransferase deficiency	P07741	GLY	164	ASP	0	0.23	0	57.8	108.5	0.532719	3
APRT	Adenine phosphoribosyltransferase deficiency	P07741	GLY	133	ASP	0	0.21	0	57.8	108.5	0.532719	3
APRT	Adenine phosphoribosyltransferase deficiency	P07741	VAL	124	GLY	0.01	0	0	136.8	57.8	2.36678	3
APRT	Adenine phosphoribosyltransferase deficiency	P07741	GLY	120	VAL	0	0.81	0	57.8	136.8	0.422515	3
APRT	Adenine phosphoribosyltransferase deficiency	P07741	GLY	63	ASP	0	0.03	0	57.8	108.5	0.532719	1
TP63	ADULT syndrome	Q9H3D4	GLY	557	VAL	0	0.88	0	57.8	136.8	0.422515	3
RAPSN	Fetal akinesia deformation sequence	Q13702	GLY	291	ALA	0	0.06	0	57.8	86.4	0.668981	1
RAPSN	Fetal akinesia deformation sequence	Q13702	ALA	265	VAL	0	0.02	0	86.4	136.8	0.631579	1
RAPSN	Fetal akinesia deformation sequence	Q13702	VAL	165	MET	0	0.02	0	136.8	161	0.849689	1
RAPSN	Fetal akinesia deformation sequence	Q13702	VAL	45	LEU	0	0.04	0	136.8	164.6	0.831106	1
RAPSN	Fetal akinesia deformation sequence	Q13702	VAL	45	MET	0	0.04	0	136.8	161	0.849689	1
DOK7	Fetal akinesia deformation sequence	Q18PE1	GLY	64	ARG	0	0.01	0	57.8	197.3	0.292955	1
DOK7	Fetal akinesia deformation sequence	Q18PE1	HIS	132	GLN	0.01	0	0	150.1	141.9	1.05779	3
DOK7	Fetal akinesia deformation sequence	Q18PE1	GLY	172	ARG	0	0.31	0	57.8	197.3	0.292955	3
MMP13	Spondyloepimetaphyseal dysplasia, Missouri type	P45452	MET	71	THR	0	0.02	0	161	113.5	1.4185	1
SMOC1	Microphthalmia with limb anomalies	Q9H4F8	CYS	408	TYR	0	0.01	0	107.9	190.5	0.566404	1
ATP1A3	Cerebellar ataxia-areflexia-pes cavus-optic atrophy-sensorineural hearing loss syndrome	P13637	GLY	947	TRP	0	0.2	0	57.8	225.1	0.256775	1
ATP1A3	Cerebellar ataxia-areflexia-pes cavus-optic atrophy-sensorineural hearing loss syndrome	P13637	GLY	947	ARG	0	0.2	0	57.8	197.3	0.292955	1
ATP1A3	Cerebellar ataxia-areflexia-pes cavus-optic atrophy-sensorineural hearing loss syndrome	P13637	GLN	851	ARG	0	0.02	0	141.9	197.3	0.719209	3
ATP1A3	Cerebellar ataxia-areflexia-pes cavus-optic atrophy-sensorineural hearing loss syndrome	P13637	GLY	848	ALA	0	0.07	0	57.8	86.4	0.668981	1
ATP1A3	Cerebellar ataxia-areflexia-pes cavus-optic atrophy-sensorineural hearing loss syndrome	P13637	GLY	706	ARG	0	0.02	0	57.8	197.3	0.292955	1
ATP1A3	Cerebellar ataxia-areflexia-pes cavus-optic atrophy-sensorineural hearing loss syndrome	P13637	GLY	325	ASP	0	0.12	0	57.8	108.5	0.532719	1
ATP1A3	Alternating hemiplegia of childhood	P13637	GLY	947	GLU	0	0.2	0	57.8	128.7	0.449106	1
ATP1A3	Alternating hemiplegia of childhood	P13637	GLY	803	SER	0	0.47	0	57.8	86.2	0.670534	3
MAP2K1	Cardiofaciocutaneous syndrome	Q02750	GLY	128	ALA	0	0.05	0	57.8	86.4	0.668981	1
MAP2K2	Cardiofaciocutaneous syndrome	P36507	GLY	135	VAL	0	0.17	0	57.8	136.8	0.422515	1
MAP2K2	Cardiofaciocutaneous syndrome	P36507	GLY	132	ASP	0	0.05	0	57.8	108.5	0.532719	1
NOG	Proximal symphalangism	Q13253	GLY	189	CYS	0	0.83	0	57.8	107.9	0.535681	3
SOX4	Coffin-Siris syndrome	Q06945	GLY	94	ASP	0	0.35	0	57.8	108.5	0.532719	3
PAX2	Renal coloboma syndrome	Q02962	GLY	24	ARG	0	0.67	0	57.8	197.3	0.292955	3
PAX2	Renal coloboma syndrome	Q02962	GLY	24	TRP	0	0.67	0	57.8	225.1	0.256775	3
PAX2	Renal coloboma syndrome	Q02962	GLY	24	VAL	0	0.67	0	57.8	136.8	0.422515	3
PAX2	Renal coloboma syndrome	Q02962	GLY	76	ARG	0	0.78	0	57.8	197.3	0.292955	3
PAX2	Renal coloboma syndrome	Q02962	GLY	76	SER	0	0.78	0	57.8	86.2	0.670534	3
PAX2	Renal coloboma syndrome	Q02962	GLY	84	SER	0	1.17	0	57.8	86.2	0.670534	3
PAX2	Renal coloboma syndrome	Q02962	GLY	85	ASP	0	1.18	0	57.8	108.5	0.532719	3
ROR2	Autosomal recessive Robinow syndrome	Q01974	ILE	506	PHE	0.02	0	0	164.6	187.2	0.879274	3
ROR2	Autosomal recessive Robinow syndrome	Q01974	ASN	367	ILE	0.09	0	0	115.6	164.6	0.702309	3
ROR2	Brachydactyly type B1	Q01974	ARG	366	TRP	0.02	0	0	197.3	225.1	0.876499	3
TBX4	Coxopodopatellar syndrome	P57082	GLY	106	SER	0	0.44	0	57.8	86.2	0.670534	3
TBX4	Coxopodopatellar syndrome	P57082	GLY	248	VAL	0	0.84	0	57.8	136.8	0.422515	3
IFT122	Cranioectodermal dysplasia	Q9HBG6	GLY	299	ASP	0	0.02	0	57.8	108.5	0.532719	1
IFT122	Cranioectodermal dysplasia	Q9HBG6	GLY	572	VAL	0	0.33	0	57.8	136.8	0.422515	3
WDR35	Cranioectodermal dysplasia	Q9P2L0	GLY	69	ASP	0	0.59	0	57.8	108.5	0.532719	3
WDR19	Senior-Loken syndrome	Q8NEZ3	GLY	294	ARG	0	0.15	0	57.8	197.3	0.292955	1
WDR19	Senior-Loken syndrome	Q8NEZ3	GLY	495	ARG	0	0.23	0	57.8	197.3	0.292955	3
WDR19	Senior-Loken syndrome	Q8NEZ3	GLY	495	CYS	0	0.23	0	57.8	107.9	0.535681	3
ANKH	Craniometaphyseal dysplasia	Q9HCJ1	GLY	389	ARG	0	0.04	0	57.8	197.3	0.292955	1
ANKH	Craniometaphyseal dysplasia	Q9HCJ1	CYS	339	ARG	0	0.03	0	107.9	197.3	0.546883	1
DPYD	Dihydropyrimidine dehydrogenase deficiency	Q12882	SER	201	ARG	0	0.01	0	86.2	197.3	0.436898	3
PARN	Dyskeratosis congenita	O95453	ALA	383	VAL	0	0.01	0	86.4	136.8	0.631579	1
MAP3K7	Frontometaphyseal dysplasia	O43318	GLY	168	ARG	0	0.11	0	57.8	197.3	0.292955	1
SMARCAL1	Schimke immuno-osseous dysplasia	Q9NZC9	ILE	548	ASN	0	0.01	0	164.6	115.6	1.42388	1
SMARCAL1	Schimke immuno-osseous dysplasia	Q9NZC9	GLY	857	GLU	0	0.41	0	57.8	128.7	0.449106	3
FAM20C	Lethal osteosclerotic bone dysplasia	Q8IXL6	GLY	365	ARG	0	0.11	0	57.8	197.3	0.292955	1
FAM20C	Lethal osteosclerotic bone dysplasia	Q8IXL6	GLY	365	ASP	0	0.11	0	57.8	108.5	0.532719	1
FAM20C	Lethal osteosclerotic bone dysplasia	Q8IXL6	GLY	379	GLU	0	0.3	0	57.8	128.7	0.449106	3
ACP5	Spondyloenchondrodysplasia	P13686	GLY	215	ARG	0	0.16	0	57.8	197.3	0.292955	1
ACP5	Spondyloenchondrodysplasia	P13686	GLY	109	ARG	0	0.02	0	57.8	197.3	0.292955	1
ACP5	Spondyloenchondrodysplasia	P13686	GLY	215	ARG	0	0.16	0	57.8	197.3	0.292955	1
CNNM4	Jalili syndrome	Q6P4Q7	GLY	492	ASP	0	0.09	0	57.8	108.5	0.532719	1
SUCLA2	Mitochondrial DNA depletion syndrome, encephalomyopathic form with methylmalonic aciduria	Q9P2R7	GLY	118	ARG	0	0.09	0	57.8	197.3	0.292955	1
GNAO1	Early infantile epileptic encephalopathy	P09471	GLY	40	GLU	0	0.02	0	57.8	128.7	0.449106	1
GNAO1	Early infantile epileptic encephalopathy	P09471	GLY	45	ARG	0	0.16	0	57.8	197.3	0.292955	1
GNAO1	Early infantile epileptic encephalopathy	P09471	GLY	40	TRP	0	0.02	0	57.8	225.1	0.256775	1
GNAO1	Early infantile epileptic encephalopathy	P09471	GLY	42	ARG	0	0.12	0	57.8	197.3	0.292955	1
GNAO1	Early infantile epileptic encephalopathy	P09471	GLY	203	ARG	0	0.05	0	57.8	197.3	0.292955	1
SLC6A1	Myoclonic-astatic epilepsy	P30531	GLY	75	ARG	0	0.14	0	57.8	197.3	0.292955	1
SLC6A1	Myoclonic-astatic epilepsy	P30531	GLY	78	CYS	0	0.19	0	57.8	107.9	0.535681	1
SLC6A1	Myoclonic-astatic epilepsy	P30531	GLY	79	ARG	0	0.09	0	57.8	197.3	0.292955	1
SLC6A1	Myoclonic-astatic epilepsy	P30531	GLN	106	ARG	0.01	0	0	141.9	197.3	0.719209	3
SLC6A1	Myoclonic-astatic epilepsy	P30531	GLY	297	ARG	0	0.05	0	57.8	197.3	0.292955	1
SLC6A1	Myoclonic-astatic epilepsy	P30531	GLY	299	VAL	0	0.01	0	57.8	136.8	0.422515	1
SEC24D	Cole-Carpenter syndrome	O94855	GLY	575	ALA	0	0.01	0	57.8	86.4	0.668981	1
MYH3	Freeman-Sheldon syndrome	P11055	ALA	234	THR	0	0.01	0	86.4	113.5	0.761233	1
KHK	Essential fructosuria	P50053	GLY	40	ARG	0	0.07	0	57.8	197.3	0.292955	1
KHK	Essential fructosuria	P50053	ALA	43	THR	0.01	0	0	86.4	113.5	0.761233	3
OSGEP	Galloway-Mowat syndrome	Q9NPF4	GLY	187	VAL	0	0.54	0	57.8	136.8	0.422515	3
TP53RK	Galloway-Mowat syndrome	Q96S44	GLY	42	ASP	0	0.67	0	57.8	108.5	0.532719	3
WDR73	Galloway-Mowat syndrome	Q6P4I2	GLY	295	ASP	0	0.02	0	57.8	108.5	0.532719	1
WDR73	Galloway-Mowat syndrome	Q6P4I2	LEU	98	PRO	0.01	0	0	164.6	120.6	1.36484	3
ABAT	Gamma-aminobutyric acid transaminase deficiency	P80404	LEU	211	PHE	0.01	0	0	164.6	187.2	0.879274	3
ABAT	Gamma-aminobutyric acid transaminase deficiency	P80404	GLY	465	ARG	0	0.15	0	57.8	197.3	0.292955	1
GBA1	Gaucher disease-ophthalmoplegia-cardiovascular calcification syndrome	P04062	GLY	416	SER	0	0.03	0	57.8	86.2	0.670534	1
GBA1	Gaucher disease-ophthalmoplegia-cardiovascular calcification syndrome	P04062	GLY	364	ARG	0	0.29	0	57.8	197.3	0.292955	3
GBA1	Gaucher disease-ophthalmoplegia-cardiovascular calcification syndrome	P04062	PHE	252	ILE	0	0.01	0	187.2	164.6	1.1373	1
GBA1	Gaucher disease-ophthalmoplegia-cardiovascular calcification syndrome	P04062	GLY	241	ARG	0	0.66	0	57.8	197.3	0.292955	3
GBA1	Gaucher disease-ophthalmoplegia-cardiovascular calcification syndrome	P04062	ARG	159	GLN	0.01	0	0	197.3	141.9	1.39042	3
GBA1	Gaucher disease-ophthalmoplegia-cardiovascular calcification syndrome	P04062	GLY	364	ARG	0	0.29	0	57.8	197.3	0.292955	3
GBA1	Gaucher disease-ophthalmoplegia-cardiovascular calcification syndrome	P04062	PHE	252	ILE	0	0.01	0	187.2	164.6	1.1373	1
GBA1	Gaucher disease-ophthalmoplegia-cardiovascular calcification syndrome	P04062	GLY	241	ARG	0	0.66	0	57.8	197.3	0.292955	3
SLC2A2	Fanconi-Bickel syndrome	P11168	GLY	416	SER	0	0.11	0	57.8	86.2	0.670534	1
SLC2A2	Fanconi-Bickel syndrome	P11168	GLY	318	ARG	0	0.02	0	57.8	197.3	0.292955	1
GCH1	GTP cyclohydrolase I deficiency	P30793	GLY	108	ASP	0	0.06	0	57.8	108.5	0.532719	1
GCH1	GTP cyclohydrolase I deficiency	P30793	GLY	203	ARG	0	0.01	0	57.8	197.3	0.292955	1
GCH1	GTP cyclohydrolase I deficiency	P30793	GLY	201	ARG	0	0.22	0	57.8	197.3	0.292955	3
GCH1	GTP cyclohydrolase I deficiency	P30793	ILE	193	ASN	0	0.02	0	164.6	115.6	1.42388	1
GCH1	GTP cyclohydrolase I deficiency	P30793	GLY	108	SER	0	0.06	0	57.8	86.2	0.670534	1
GCH1	GTP cyclohydrolase I deficiency	P30793	GLY	90	ARG	0	0.83	0	57.8	197.3	0.292955	3
ATP1A2	Alternating hemiplegia of childhood	P50993	GLY	615	ARG	0	0.11	0	57.8	197.3	0.292955	1
ATP1A2	Alternating hemiplegia of childhood	P50993	SER	779	ASN	0.01	0	0	86.2	115.6	0.745675	3
ATP1A2	Alternating hemiplegia of childhood	P50993	GLY	855	ARG	0	0.07	0	57.8	197.3	0.292955	1
DCX	Lissencephaly type 1 due to doublecortin gene mutation	O43602	GLY	100	ARG	0	0.43	0	57.8	197.3	0.292955	3
MTRR	Methylcobalamin deficiency type cblE	Q9UBK8	VAL	56	MET	0.01	0	0	136.8	161	0.849689	3
MTRR	Methylcobalamin deficiency type cblE	Q9UBK8	GLY	487	ARG	0	0.4	0	57.8	197.3	0.292955	3
MTR	Methylcobalamin deficiency type cblG	Q99707	GLY	828	SER	0	0.05	0	57.8	86.2	0.670534	1
GJB2	Palmoplantar keratoderma-deafness syndrome	P29033	ARG	143	TRP	0.02	0	0	197.3	225.1	0.876499	3
GJB2	Palmoplantar keratoderma-deafness syndrome	P29033	ARG	32	LEU	0.01	0	0	197.3	164.6	1.19866	3
GJB2	Palmoplantar keratoderma-deafness syndrome	P29033	ARG	32	SER	0.01	0	0	197.3	86.2	2.28886	3
GJB2	Palmoplantar keratoderma-deafness syndrome	P29033	GLY	59	ALA	0	0.6	0	57.8	86.4	0.668981	3
GJB2	Palmoplantar keratoderma-deafness syndrome	P29033	GLY	59	ARG	0	0.6	0	57.8	197.3	0.292955	3
ACTG2	Megacystis-microcolon-intestinal hypoperistalsis syndrome	P63267	GLY	198	VAL	0	1.04	0	57.8	136.8	0.422515	3
EXOSC3	Pontocerebellar hypoplasia type 1	Q9NQT5	GLY	31	ALA	0	0.65	0	57.8	86.4	0.668981	3
EXOSC3	Pontocerebellar hypoplasia type 1	Q9NQT5	GLY	235	ARG	0	0.03	0	57.8	197.3	0.292955	1
EXOSC3	Pontocerebellar hypoplasia type 1	Q9NQT5	GLY	191	ASP	0	0.33	0	57.8	108.5	0.532719	3
EXOSC3	Pontocerebellar hypoplasia type 1	Q9NQT5	GLY	191	CYS	0	0.33	0	57.8	107.9	0.535681	3
EXOSC3	Pontocerebellar hypoplasia type 1	Q9NQT5	GLY	31	ALA	0	0.65	0	57.8	86.4	0.668981	3
KDM6A	Kabuki syndrome	O15550	GLY	137	CYS	0	0.02	0	57.8	107.9	0.535681	1
SKI	Shprintzen-Goldberg syndrome	P12755	GLY	117	ARG	0	0.82	0	57.8	197.3	0.292955	3
SKI	Shprintzen-Goldberg syndrome	P12755	GLY	117	SER	0	0.82	0	57.8	86.2	0.670534	3
SKI	Shprintzen-Goldberg syndrome	P12755	GLY	117	ASP	0	0.82	0	57.8	108.5	0.532719	3
MLC1	Megalencephalic leukoencephalopathy with subcortical cysts	Q15049	GLY	206	VAL	0	0.05	0	57.8	136.8	0.422515	1
MLC1	Megalencephalic leukoencephalopathy with subcortical cysts	Q15049	THR	118	MET	0	0.02	0	113.5	161	0.704969	3
MLC1	Megalencephalic leukoencephalopathy with subcortical cysts	Q15049	GLY	88	VAL	0	0.06	0	57.8	136.8	0.422515	1
MLC1	Megalencephalic leukoencephalopathy with subcortical cysts	Q15049	SER	69	LEU	0	0.02	0	86.2	164.6	0.523694	3
MLC1	Megalencephalic leukoencephalopathy with subcortical cysts	Q15049	GLY	59	GLU	0	0.05	0	57.8	128.7	0.449106	1
HEPACAM	Megalencephalic leukoencephalopathy with subcortical cysts	Q14CZ8	GLY	89	SER	0	0.85	0	57.8	86.2	0.670534	3
TSEN34	Pontocerebellar hypoplasia type 2	Q9BSV6	ARG	58	TRP	0.21	0	0	197.3	225.1	0.876499	3
TSEN2	Pontocerebellar hypoplasia type 2	Q8NCE0	GLY	312	ARG	0	0.53	0	57.8	197.3	0.292955	3
TRIM37	Mulibrey nanism	O94972	GLY	322	VAL	0	0.58	0	57.8	136.8	0.422515	3
MPO	Myeloperoxidase deficiency	P05164	ARG	569	TRP	0.06	0	0	197.3	225.1	0.876499	3
MPO	Myeloperoxidase deficiency	P05164	GLY	595	SER	0	0.01	0	57.8	86.2	0.670534	1
MPO	Myeloperoxidase deficiency	P05164	GLY	501	SER	0	0.06	0	57.8	86.2	0.670534	1
SMAD4	Familial thoracic aortic aneurysm and aortic dissection	Q13485	GLY	510	VAL	0	0.28	0	57.8	136.8	0.422515	3
SMAD4	Generalized juvenile polyposis/juvenile polyposis coli	Q13485	GLY	508	ASP	0	0.14	0	57.8	108.5	0.532719	1
TRPV4	Familial digital arthropathy-brachydactyly	Q9HBA0	GLY	270	VAL	0	0.13	0	57.8	136.8	0.422515	1
UBE3B	Oculocerebrofacial syndrome, Kaufman type	Q7Z3V4	GLY	779	ARG	0	0.01	0	57.8	197.3	0.292955	1
WNT10A	Odonto-onycho-dermal dysplasia	Q9GZT5	GLY	221	VAL	0	0.01	0	57.8	136.8	0.422515	1
WNT10A	Odonto-onycho-dermal dysplasia	Q9GZT5	GLY	356	SER	0	0.21	0	57.8	86.2	0.670534	3
INPPL1	Opsismodysplasia	O15357	ARG	691	TRP	0.05	0	0	197.3	225.1	0.876499	3
INPPL1	Opsismodysplasia	O15357	PHE	722	ILE	0.04	0	0	187.2	164.6	1.1373	3
CA2	Osteopetrosis with renal tubular acidosis	P00918	HIS	107	TYR	0	0.02	0	150.1	190.5	0.787927	3
PRKN	Young-onset Parkinson disease	O60260	GLY	430	ASP	0	0.44	0	57.8	108.5	0.532719	3
KIF1A	Autosomal dominant non-syndromic intellectual disability	Q12756	GLY	199	ARG	0	0.09	0	57.8	197.3	0.292955	1
LSS	Alopecia-intellectual disability syndrome	P48449	GLY	508	ARG	0	0.48	0	57.8	197.3	0.292955	3
LSS	Alopecia-intellectual disability syndrome	P48449	GLY	12	ASP	0	0.22	0	57.8	108.5	0.532719	3
WNT7A	Fuhrmann syndrome	O00755	ALA	109	THR	0	0.01	0	86.4	113.5	0.761233	1
HSD17B4	Perrault syndrome	P51659	ASN	457	ASP	0	0.02	0	115.6	108.5	1.06544	3
HSD17B4	Perrault syndrome	P51659	ASN	457	TYR	0	0.02	0	115.6	190.5	0.606824	3
HARS2	Perrault syndrome	P49590	GLY	468	ALA	0	0.22	0	57.8	86.4	0.668981	3
CLPP	Perrault syndrome	Q16740	GLY	162	SER	0	0.08	0	57.8	86.2	0.670534	1
LARS2	Perrault syndrome	Q15031	ARG	663	TRP	0.01	0	0	197.3	225.1	0.876499	3
STK11	Peutz-Jeghers syndrome	Q15831	TRP	239	CYS	0.01	0	0	225.1	107.9	2.08619	3
STK11	Peutz-Jeghers syndrome	Q15831	GLY	215	ASP	0	0.19	0	57.8	108.5	0.532719	1
STK11	Peutz-Jeghers syndrome	Q15831	GLY	251	VAL	0	0.25	0	57.8	136.8	0.422515	3
PCK1	Phosphoenolpyruvate carboxykinase deficiency	P35558	CYS	192	ARG	0	0.01	0	107.9	197.3	0.546883	1
ABCG8	Sitosterolemia	Q9H221	GLY	574	ARG	0	0.01	0	57.8	197.3	0.292955	1
KIT	Piebaldism	P10721	GLY	664	ARG	0	1.07	0	57.8	197.3	0.292955	3
CFP	Properdin deficiency	P27918	GLY	298	VAL	0	0.94	0	57.8	136.8	0.422515	3
ALDH7A1	Pyridoxine-dependent epilepsy	P49419	ARG	335	GLN	0.01	0	0	197.3	141.9	1.39042	3
ALDH7A1	Pyridoxine-dependent epilepsy	P49419	GLY	505	ARG	0	0.29	0	57.8	197.3	0.292955	3
ALDH7A1	Pyridoxine-dependent epilepsy	P49419	GLY	494	ALA	0	0.65	0	57.8	86.4	0.668981	3
ALDH7A1	Pyridoxine-dependent epilepsy	P49419	GLY	479	SER	0	0.39	0	57.8	86.2	0.670534	3
ALDH7A1	Pyridoxine-dependent epilepsy	P49419	ILE	459	PHE	0.01	0	0	164.6	187.2	0.879274	3
ALDH7A1	Pyridoxine-dependent epilepsy	P49419	PRO	431	LEU	0	0.01	0	120.6	164.6	0.732685	3
ALDH7A1	Pyridoxine-dependent epilepsy	P49419	GLY	406	ARG	0	0.27	0	57.8	197.3	0.292955	3
ALDH7A1	Pyridoxine-dependent epilepsy	P49419	GLY	399	VAL	0	0.2	0	57.8	136.8	0.422515	1
ALDH7A1	Pyridoxine-dependent epilepsy	P49419	GLY	398	VAL	0	0.3	0	57.8	136.8	0.422515	3
ALDH7A1	Pyridoxine-dependent epilepsy	P49419	GLY	398	TRP	0	0.3	0	57.8	225.1	0.256775	3
ALDH7A1	Pyridoxine-dependent epilepsy	P49419	GLY	398	ARG	0	0.3	0	57.8	197.3	0.292955	3
ALDH7A1	Pyridoxine-dependent epilepsy	P49419	GLY	143	ALA	0	0.06	0	57.8	86.4	0.668981	1
ALDH7A1	Pyridoxine-dependent epilepsy	P49419	GLY	143	ARG	0	0.06	0	57.8	197.3	0.292955	1
ALDH7A1	Pyridoxine-dependent epilepsy	P49419	GLY	111	GLU	0	0.06	0	57.8	128.7	0.449106	1
SMARCA2	Nicolaides-Baraitser syndrome	P51531	GLY	881	VAL	0	0.11	0	57.8	136.8	0.422515	1
SMARCA2	Nicolaides-Baraitser syndrome	P51531	GLY	1098	SER	0	0.76	0	57.8	86.2	0.670534	3
HRAS	Large congenital melanocytic nevus	P01112	GLY	60	VAL	0	0.14	0	57.8	136.8	0.422515	1
HRAS	Costello syndrome	P01112	GLY	60	ASP	0	0.14	0	57.8	108.5	0.532719	1
HRAS	Costello syndrome	P01112	GLY	60	SER	0	0.14	0	57.8	86.2	0.670534	1
HRAS	Large congenital melanocytic nevus	P01112	GLY	13	VAL	0	0.56	0	57.8	136.8	0.422515	3
HRAS	Noonan syndrome	P01112	GLY	13	ASP	0	0.56	0	57.8	108.5	0.532719	3
HRAS	Costello syndrome	P01112	GLY	13	SER	0	0.56	0	57.8	86.2	0.670534	3
HRAS	Noonan syndrome	P01112	GLY	13	ARG	0	0.56	0	57.8	197.3	0.292955	3
HRAS	Noonan syndrome	P01112	GLY	12	ASP	0	0.44	0	57.8	108.5	0.532719	3
HRAS	Noonan syndrome	P01112	GLY	12	ALA	0	0.44	0	57.8	86.4	0.668981	3
HRAS	Costello syndrome	P01112	GLY	12	VAL	0	0.44	0	57.8	136.8	0.422515	3
HRAS	Costello syndrome	P01112	GLY	12	ARG	0	0.44	0	57.8	197.3	0.292955	3
HRAS	Large congenital melanocytic nevus	P01112	GLY	12	CYS	0	0.44	0	57.8	107.9	0.535681	3
HRAS	Costello syndrome	P01112	GLY	12	SER	0	0.44	0	57.8	86.2	0.670534	3
FZD2	Autosomal dominant Robinow syndrome	Q14332	GLY	434	SER	0	0.11	0	57.8	86.2	0.670534	1
FZD2	Autosomal dominant omodysplasia	Q14332	GLY	434	VAL	0	0.11	0	57.8	136.8	0.422515	1
MPZ	Roussy-Lévy syndrome	P25189	GLY	167	ARG	0	0.7	0	57.8	197.3	0.292955	3
MPZ	Roussy-Lévy syndrome	P25189	GLY	167	ARG	0	0.7	0	57.8	197.3	0.292955	3
MPZ	Charcot-Marie-Tooth disease type 1B	P25189	GLY	137	ASP	0	0.43	0	57.8	108.5	0.532719	3
MPZ	Charcot-Marie-Tooth disease type 1B	P25189	GLY	93	ARG	0	0.6	0	57.8	197.3	0.292955	3
GATA2	Deafness-lymphedema-leukemia syndrome	P23769	CYS	349	PHE	0	0.02	0	107.9	187.2	0.576389	1
GATA2	Deafness-lymphedema-leukemia syndrome	P23769	CYS	349	TYR	0	0.02	0	107.9	190.5	0.566404	1
GATA2	Deafness-lymphedema-leukemia syndrome	P23769	CYS	349	GLY	0	0.02	0	107.9	57.8	1.86678	1
GATA2	Deafness-lymphedema-leukemia syndrome	P23769	CYS	349	ARG	0	0.02	0	107.9	197.3	0.546883	1
GATA2	Deafness-lymphedema-leukemia syndrome	P23769	LEU	315	PRO	0.06	0	0	164.6	120.6	1.36484	3
GDF5	Brachydactyly type C	P43026	MET	173	VAL	0	0.01	0	161	136.8	1.1769	1
CKAP2L	Filippi syndrome	Q8IYA6	GLY	535	ASP	0	0.79	0	57.8	108.5	0.532719	3
FAS	Autoimmune lymphoproliferative syndrome	P25445	GLY	238	VAL	0	0.64	0	57.8	136.8	0.422515	3
FAS	Autoimmune lymphoproliferative syndrome	P25445	GLY	247	ALA	0	0.41	0	57.8	86.4	0.668981	3
FAS	Autoimmune lymphoproliferative syndrome	P25445	GLY	253	VAL	0	0.72	0	57.8	136.8	0.422515	3
FAS	Autoimmune lymphoproliferative syndrome	P25445	LEU	278	HIS	0	0.01	0	164.6	150.1	1.0966	1
PRKCD	Autoimmune lymphoproliferative syndrome	Q05655	GLY	510	SER	0	0.03	0	57.8	86.2	0.670534	1
CALM1	Catecholaminergic polymorphic ventricular tachycardia	P0DP23	GLY	133	GLU	0	0.63	0	57.8	128.7	0.449106	3
CALM1	Catecholaminergic polymorphic ventricular tachycardia	P0DP23	PHE	142	LEU	0.05	0	0	187.2	164.6	1.1373	3
CALM1	Catecholaminergic polymorphic ventricular tachycardia	P0DP23	PHE	142	LEU	0.05	0	0	187.2	164.6	1.1373	3
JAG1	Alagille syndrome due to a JAG1 point mutation	P78504	GLY	274	ASP	0	0.16	0	57.8	108.5	0.532719	1
JAG1	Alagille syndrome due to a JAG1 point mutation	P78504	TRP	139	GLY	0.33	0	0	225.1	57.8	3.89446	3
JAG1	Alagille syndrome due to a JAG1 point mutation	P78504	GLU	36	LYS	0.22	0	0	128.7	166.2	0.774368	3
JAG1	Alagille syndrome due to a JAG1 point mutation	P78504	GLY	33	VAL	0	0.02	0	57.8	136.8	0.422515	1
SLC2A10	Arterial tortuosity syndrome	O95528	GLY	23	VAL	0	0.01	0	57.8	136.8	0.422515	1
SLC2A10	Arterial tortuosity syndrome	O95528	GLY	489	ARG	0	0.04	0	57.8	197.3	0.292955	1
DLX3	Tricho-dento-osseous syndrome	O60479	ARG	159	LEU	0.24	0	0	197.3	164.6	1.19866	3
ADAMTS10	Weill-Marchesani syndrome	Q9H324	GLY	700	CYS	0	0.7	0	57.8	107.9	0.535681	3
LAS1L	Wilson-Turner syndrome	Q9Y4W2	GLY	413	ARG	0	0.61	0	57.8	197.3	0.292955	3
LAS1L	Wilson-Turner syndrome	Q9Y4W2	ALA	269	GLY	0	0.04	0	86.4	57.8	1.49481	1
WFS1	Wolfram syndrome	O76024	GLY	562	ARG	0	0.47	0	57.8	197.3	0.292955	3
WFS1	Wolfram syndrome	O76024	GLY	695	VAL	0	0.12	0	57.8	136.8	0.422515	1
WFS1	Wolfram syndrome	O76024	GLY	107	GLU	0	0.01	0	57.8	128.7	0.449106	1
WFS1	Wolfram syndrome	O76024	LEU	543	PHE	0	0.01	0	164.6	187.2	0.879274	1
WFS1	Wolfram syndrome	O76024	GLY	736	SER	0	0.2	0	57.8	86.2	0.670534	1
WFS1	Wolfram syndrome	O76024	GLY	820	VAL	0	0.63	0	57.8	136.8	0.422515	3
WFS1	Wolfram syndrome	O76024	LEU	829	PRO	0	0.02	0	164.6	120.6	1.36484	1
KCNH1	Zimmermann-Laband syndrome	O95259	GLY	496	ARG	0	0.72	0	57.8	197.3	0.292955	3
ACADVL	Very long chain acyl-CoA dehydrogenase deficiency	P49748	VAL	283	ALA	0.01	0	0	136.8	86.4	1.58333	3
ACADVL	Very long chain acyl-CoA dehydrogenase deficiency	P49748	GLY	80	ARG	0	0.14	0	57.8	197.3	0.292955	1
ACADVL	Very long chain acyl-CoA dehydrogenase deficiency	P49748	GLY	80	ALA	0	0.14	0	57.8	86.4	0.668981	1
ACADVL	Very long chain acyl-CoA dehydrogenase deficiency	P49748	GLY	80	ASP	0	0.14	0	57.8	108.5	0.532719	1
ACADVL	Very long chain acyl-CoA dehydrogenase deficiency	P49748	GLY	140	ARG	0	0.38	0	57.8	197.3	0.292955	3
ACADVL	Very long chain acyl-CoA dehydrogenase deficiency	P49748	GLY	140	GLU	0	0.38	0	57.8	128.7	0.449106	3
ACADVL	Very long chain acyl-CoA dehydrogenase deficiency	P49748	GLY	143	SER	0	0.07	0	57.8	86.2	0.670534	1
ACADVL	Very long chain acyl-CoA dehydrogenase deficiency	P49748	GLY	185	CYS	0	0.02	0	57.8	107.9	0.535681	1
ACADVL	Very long chain acyl-CoA dehydrogenase deficiency	P49748	GLY	185	SER	0	0.02	0	57.8	86.2	0.670534	1
ACADVL	Very long chain acyl-CoA dehydrogenase deficiency	P49748	GLY	222	ARG	0	0.46	0	57.8	197.3	0.292955	3
ACADVL	Very long chain acyl-CoA dehydrogenase deficiency	P49748	GLY	222	ARG	0	0.46	0	57.8	197.3	0.292955	3
ACADVL	Very long chain acyl-CoA dehydrogenase deficiency	P49748	GLY	222	ALA	0	0.46	0	57.8	86.4	0.668981	3
ACADVL	Very long chain acyl-CoA dehydrogenase deficiency	P49748	GLY	254	ASP	0	0.34	0	57.8	108.5	0.532719	3
ACADVL	Very long chain acyl-CoA dehydrogenase deficiency	P49748	ALA	281	ASP	0.01	0	0	86.4	108.5	0.796313	3
ACADVL	Very long chain acyl-CoA dehydrogenase deficiency	P49748	GLY	289	ARG	0	0.86	0	57.8	197.3	0.292955	3
ACADVL	Very long chain acyl-CoA dehydrogenase deficiency	P49748	GLY	301	ASP	0	0.17	0	57.8	108.5	0.532719	1
ACADVL	Very long chain acyl-CoA dehydrogenase deficiency	P49748	GLY	350	VAL	0	0.05	0	57.8	136.8	0.422515	1
ACADVL	Very long chain acyl-CoA dehydrogenase deficiency	P49748	GLY	407	ALA	0	0.98	0	57.8	86.4	0.668981	3
ACADVL	Very long chain acyl-CoA dehydrogenase deficiency	P49748	GLY	438	ALA	0	0.71	0	57.8	86.4	0.668981	3
ACADVL	Very long chain acyl-CoA dehydrogenase deficiency	P49748	GLY	438	GLU	0	0.71	0	57.8	128.7	0.449106	3
ACADVL	Very long chain acyl-CoA dehydrogenase deficiency	P49748	GLY	439	ARG	0	0.94	0	57.8	197.3	0.292955	3
ACADVL	Very long chain acyl-CoA dehydrogenase deficiency	P49748	GLY	439	CYS	0	0.94	0	57.8	107.9	0.535681	3
ACADVL	Very long chain acyl-CoA dehydrogenase deficiency	P49748	GLY	439	ALA	0	0.94	0	57.8	86.4	0.668981	3
ACADVL	Very long chain acyl-CoA dehydrogenase deficiency	P49748	GLY	439	VAL	0	0.94	0	57.8	136.8	0.422515	3
ACADVL	Very long chain acyl-CoA dehydrogenase deficiency	P49748	GLY	439	ASP	0	0.94	0	57.8	108.5	0.532719	3
ACADVL	Very long chain acyl-CoA dehydrogenase deficiency	P49748	GLY	441	ASP	0	0.17	0	57.8	108.5	0.532719	1
ACADVL	Very long chain acyl-CoA dehydrogenase deficiency	P49748	VAL	547	MET	0	0.01	0	136.8	161	0.849689	1
SDHAF2	Hereditary pheochromocytoma-paraganglioma	Q9NX18	GLY	78	ARG	0	0.97	0	57.8	197.3	0.292955	3
SDHC	Gastrointestinal stromal tumor	Q99643	GLY	75	ASP	0	0.3	0	57.8	108.5	0.532719	3
SDHB	Hereditary pheochromocytoma-paraganglioma	P21912	ARG	217	CYS	0.22	0	0	197.3	107.9	1.82854	3
SDHB	Hereditary pheochromocytoma-paraganglioma	P21912	ILE	127	SER	0	0.01	0	164.6	86.2	1.90951	1
SDHB	Hereditary pheochromocytoma-paraganglioma	P21912	GLY	96	SER	0	0.2	0	57.8	86.2	0.670534	1
SDHB	Hereditary pheochromocytoma-paraganglioma	P21912	LEU	87	SER	0	0.06	0	164.6	86.2	1.90951	1
SDHB	Gastrointestinal stromal tumor	P21912	ARG	217	LEU	0.22	0	0	197.3	164.6	1.19866	3
SDHB	Gastrointestinal stromal tumor	P21912	ARG	217	GLY	0.22	0	0	197.3	57.8	3.41349	3
SDHB	Gastrointestinal stromal tumor	P21912	GLY	99	ASP	0	0.17	0	57.8	108.5	0.532719	1
SDHB	Gastrointestinal stromal tumor	P21912	GLY	96	ASP	0	0.2	0	57.8	108.5	0.532719	1
SDHB	Gastrointestinal stromal tumor	P21912	GLY	96	CYS	0	0.2	0	57.8	107.9	0.535681	1
SDHB	Gastrointestinal stromal tumor	P21912	GLY	69	VAL	0	0.7	0	57.8	136.8	0.422515	3
PLA2G6	Infantile neuroaxonal dystrophy	O60733	GLY	373	ARG	0	0.44	0	57.8	197.3	0.292955	3
PLA2G6	Infantile neuroaxonal dystrophy	O60733	GLY	373	ARG	0	0.44	0	57.8	197.3	0.292955	3
PLA2G6	Infantile neuroaxonal dystrophy	O60733	GLY	347	ARG	0	0.33	0	57.8	197.3	0.292955	3
MFRP	Nanophthalmos	Q9BY79	VAL	394	MET	0	0.03	0	136.8	161	0.849689	1
TMEM98	Nanophthalmos	Q9Y2Y6	ALA	193	PRO	0.01	0	0	86.4	120.6	0.716418	3
HMGCS2	3-hydroxy-3-methylglutaryl-CoA synthase deficiency	P54868	GLY	55	ASP	0	0.03	0	57.8	108.5	0.532719	1
GLUD1	Hyperinsulinism-hyperammonemia syndrome	P00367	GLY	499	ALA	0	0.48	0	57.8	86.4	0.668981	3
GLUD1	Hyperinsulinism-hyperammonemia syndrome	P00367	GLY	499	VAL	0	0.48	0	57.8	136.8	0.422515	3
GLUD1	Hyperinsulinism-hyperammonemia syndrome	P00367	GLY	499	ASP	0	0.48	0	57.8	108.5	0.532719	3
KCNA1	Episodic ataxia type 1	Q09470	GLY	396	VAL	0	0.09	0	57.8	136.8	0.422515	1
SC5D	Lathosterolosis	O75845	GLY	211	ASP	0	0.06	0	57.8	108.5	0.532719	1
CNGA3	Achromatopsia	Q16281	SER	359	PHE	0.02	0	0	86.2	187.2	0.46047	3
CNGA3	Achromatopsia	Q16281	GLY	367	VAL	0	0.45	0	57.8	136.8	0.422515	3
CNGA3	Achromatopsia	Q16281	GLY	489	VAL	0	0.62	0	57.8	136.8	0.422515	3
CNGA3	Achromatopsia	Q16281	GLY	525	SER	0	0.34	0	57.8	86.2	0.670534	3
CNGA3	Achromatopsia	Q16281	LEU	527	MET	0	0.01	0	164.6	161	1.02236	1
CNGA3	Achromatopsia	Q16281	GLY	548	ARG	0	0.09	0	57.8	197.3	0.292955	1
CNGA3	Achromatopsia	Q16281	LEU	579	ARG	0	0.01	0	164.6	197.3	0.834263	1
CNGB3	Achromatopsia	Q9NQW8	GLY	567	GLU	0	0.36	0	57.8	128.7	0.449106	3
GNAT2	Achromatopsia	P19087	GLY	202	GLU	0	0.03	0	57.8	128.7	0.449106	1
ATF6	Achromatopsia	P18850	TYR	567	ASN	0.01	0	0	190.5	115.6	1.64792	3
LCT	Congenital lactase deficiency	P09848	GLY	1363	SER	0	0.15	0	57.8	86.2	0.670534	1
ANO5	Gnathodiaphyseal dysplasia	Q75V66	LYS	132	ASN	0.05	0	0	166.2	115.6	1.43772	3
MYH7	Left ventricular noncompaction	P12883	ALA	428	ASP	0.01	0	0	86.4	108.5	0.796313	3
MYH7	Left ventricular noncompaction	P12883	TYR	350	ASN	0.04	0	0	190.5	115.6	1.64792	3
MYH7	Left ventricular noncompaction	P12883	ARG	281	THR	0.06	0	0	197.3	113.5	1.73833	3
TGFBR1	Loeys-Dietz syndrome	P36897	GLY	217	GLU	0	0.36	0	57.8	128.7	0.449106	3
TGFBR1	Loeys-Dietz syndrome	P36897	GLY	312	SER	0	0.05	0	57.8	86.2	0.670534	1
TGFBR1	Loeys-Dietz syndrome	P36897	GLY	353	VAL	0	0.1	0	57.8	136.8	0.422515	1
TGFBR2	Loeys-Dietz syndrome	P37173	LEU	350	GLN	0	0.02	0	164.6	141.9	1.15997	1
TGFBR2	Loeys-Dietz syndrome	P37173	GLY	351	ASP	0	0.01	0	57.8	108.5	0.532719	1
TGFBR2	Loeys-Dietz syndrome	P37173	GLY	357	TRP	0	0.05	0	57.8	225.1	0.256775	1
TGFBR2	Loeys-Dietz syndrome	P37173	CYS	393	ARG	0	0.01	0	107.9	197.3	0.546883	1
TGFBR2	Familial thoracic aortic aneurysm and aortic dissection	P37173	CYS	393	TYR	0	0.01	0	107.9	190.5	0.566404	1
TGFBR2	Familial thoracic aortic aneurysm and aortic dissection	P37173	LEU	395	PRO	0	0.01	0	164.6	120.6	1.36484	1
TGFBR2	Familial thoracic aortic aneurysm and aortic dissection	P37173	GLY	420	VAL	0	0.25	0	57.8	136.8	0.422515	3
NEK9	NEK9-related lethal skeletal dysplasia	Q8TD19	GLY	456	ASP	0	0.09	0	57.8	108.5	0.532719	1
LEP	Obesity due to congenital leptin deficiency	P41159	ARG	105	TRP	0.09	0	0	197.3	225.1	0.876499	3
AUH	3-methylglutaconic aciduria type 1	Q13825	ALA	275	VAL	0	0.01	0	86.4	136.8	0.631579	1
AUH	3-methylglutaconic aciduria type 1	Q13825	GLY	217	ASP	0	0.3	0	57.8	108.5	0.532719	3
AUH	3-methylglutaconic aciduria type 1	Q13825	GLY	186	CYS	0	0.09	0	57.8	107.9	0.535681	1
SLC5A2	Familial renal glucosuria	P31639	GLY	162	ARG	0	0.01	0	57.8	197.3	0.292955	1
SLC5A2	Familial renal glucosuria	P31639	GLY	484	ASP	0	0.07	0	57.8	108.5	0.532719	1
LRPPRC	Congenital lactic acidosis, Saguenay-Lac-Saint-Jean type	P42704	ALA	354	VAL	0	0.01	0	86.4	136.8	0.631579	1
SPR	Dopa-responsive dystonia due to sepiapterin reductase deficiency	P35270	GLY	102	CYS	0	0.27	0	57.8	107.9	0.535681	3
GLUL	Congenital brain dysgenesis due to glutamine synthetase deficiency	P15104	ARG	341	CYS	0	0.01	0	197.3	107.9	1.82854	3
PCSK1	Obesity due to prohormone convertase I deficiency	P29120	GLY	483	ARG	0	0.68	0	57.8	197.3	0.292955	3
IGF1R	Growth delay due to insulin-like growth factor I resistance	P08069	GLY	1152	ARG	0	0.08	0	57.8	197.3	0.292955	1
IGF1R	Growth delay due to insulin-like growth factor I resistance	P08069	ILE	1205	ASN	0	0.01	0	164.6	115.6	1.42388	1
LIPA	Wolman disease	P38571	GLY	342	ARG	0	0.16	0	57.8	197.3	0.292955	1
LIPA	Wolman disease	P38571	GLY	311	ARG	0	0.78	0	57.8	197.3	0.292955	3
LIPA	Wolman disease	P38571	GLY	87	VAL	0	0.02	0	57.8	136.8	0.422515	1
LIPA	Wolman disease	P38571	GLY	342	ARG	0	0.16	0	57.8	197.3	0.292955	1
GRK1	Oguchi disease	Q15835	LEU	308	PRO	0	0.02	0	164.6	120.6	1.36484	1
ALAS2	X-linked sideroblastic anemia	P22557	ILE	476	ASN	0.01	0	0	164.6	115.6	1.42388	3
ALAS2	X-linked sideroblastic anemia	P22557	LEU	461	HIS	0	0.03	0	164.6	150.1	1.0966	1
ALAS2	X-linked sideroblastic anemia	P22557	GLY	291	SER	0	0.14	0	57.8	86.2	0.670534	1
PNPO	Pyridoxal phosphate-responsive seizures	Q9NVS9	GLY	118	ARG	0	0.09	0	57.8	197.3	0.292955	1
EFTUD2	Mandibulofacial dysostosis-microcephaly syndrome	Q15029	GLY	224	ARG	0	0.07	0	57.8	197.3	0.292955	1
HJV	Hemochromatosis type 2	Q6ZVN8	GLY	320	VAL	0	0.13	0	57.8	136.8	0.422515	1
PDHA1	Pyruvate dehydrogenase E1-alpha deficiency	P08559	GLY	278	ARG	0	0.24	0	57.8	197.3	0.292955	3
PDHA1	Pyruvate dehydrogenase E1-alpha deficiency	P08559	GLY	128	ASP	0	0.68	0	57.8	108.5	0.532719	3
PDHA1	Pyruvate dehydrogenase E1-alpha deficiency	P08559	GLY	379	VAL	0	0.61	0	57.8	136.8	0.422515	3
GLB1	GM1 gangliosidosis type 3	P16278	GLY	438	GLU	0	0.26	0	57.8	128.7	0.449106	3
HMBS	Acute intermittent porphyria	P08397	GLY	111	ARG	0	0.02	0	57.8	197.3	0.292955	1
HMBS	Acute intermittent porphyria	P08397	GLU	250	LYS	0.01	0	0	128.7	166.2	0.774368	3
ABCB11	Progressive familial intrahepatic cholestasis type 2	O95342	ARG	1231	GLN	0.02	0	0	197.3	141.9	1.39042	3
ABCB11	Progressive familial intrahepatic cholestasis type 2	O95342	ARG	1231	TRP	0.02	0	0	197.3	225.1	0.876499	3
ABCB11	Progressive familial intrahepatic cholestasis type 2	O95342	ILE	1078	ASN	0	0.01	0	164.6	115.6	1.42388	1
ABCB11	Progressive familial intrahepatic cholestasis type 2	O95342	GLY	982	ARG	0	0.02	0	57.8	197.3	0.292955	1
ABCB11	Progressive familial intrahepatic cholestasis type 2	O95342	GLY	766	ARG	0	0.1	0	57.8	197.3	0.292955	1
ABCB11	Progressive familial intrahepatic cholestasis type 2	O95342	GLY	758	ARG	0	0.03	0	57.8	197.3	0.292955	1
ABCB11	Progressive familial intrahepatic cholestasis type 2	O95342	MET	86	LYS	0	0.06	0	161	166.2	0.968712	1
ABCB11	Benign recurrent intrahepatic cholestasis type 2	O95342	GLY	1292	GLU	0	0.13	0	57.8	128.7	0.449106	1
ABCB11	Benign recurrent intrahepatic cholestasis type 2	O95342	ALA	570	VAL	0	0.01	0	86.4	136.8	0.631579	1
ABCB11	Benign recurrent intrahepatic cholestasis type 2	O95342	ALA	570	THR	0	0.01	0	86.4	113.5	0.761233	1
ABCB11	Benign recurrent intrahepatic cholestasis type 2	O95342	GLY	562	ASP	0	0.18	0	57.8	108.5	0.532719	1
ABCB11	Benign recurrent intrahepatic cholestasis type 2	O95342	ILE	541	LEU	0	0.03	0	164.6	164.6	1	1
ABCB11	Benign recurrent intrahepatic cholestasis type 2	O95342	ILE	498	THR	0	0.01	0	164.6	113.5	1.45022	1
ABCB11	Benign recurrent intrahepatic cholestasis type 2	O95342	GLY	238	VAL	0	0.23	0	57.8	136.8	0.422515	3
ABCB11	Benign recurrent intrahepatic cholestasis type 2	O95342	LEU	50	SER	0	0.04	0	164.6	86.2	1.90951	1
ABCB4	Progressive familial intrahepatic cholestasis type 3	P21439	GLY	1074	ARG	0	0.18	0	57.8	197.3	0.292955	1
ABCB4	Progressive familial intrahepatic cholestasis type 3	P21439	GLY	954	ASP	0	0.43	0	57.8	108.5	0.532719	3
ABCB4	Progressive familial intrahepatic cholestasis type 3	P21439	GLY	68	ARG	0	0.09	0	57.8	197.3	0.292955	1
L2HGDH	L-2-hydroxyglutaric aciduria	Q9H9P8	GLY	60	ARG	0	0.06	0	57.8	197.3	0.292955	1
L2HGDH	L-2-hydroxyglutaric aciduria	Q9H9P8	GLY	57	ARG	0	0.13	0	57.8	197.3	0.292955	1
TYR	Oculocutaneous albinism type 1B	P14679	GLY	41	ARG	0	0.97	0	57.8	197.3	0.292955	3
TYR	Oculocutaneous albinism type 1B	P14679	GLY	47	ASP	0	0.12	0	57.8	108.5	0.532719	1
TYR	Oculocutaneous albinism type 1B	P14679	GLY	346	GLU	0	0.07	0	57.8	128.7	0.449106	1
TYR	Oculocutaneous albinism type 1B	P14679	ASP	383	ASN	0.01	0	0	108.5	115.6	0.938581	3
TYR	Oculocutaneous albinism type 1B	P14679	GLY	419	ARG	0	0.07	0	57.8	197.3	0.292955	1
TYR	Oculocutaneous albinism type 1B	P14679	GLY	446	SER	0	0.2	0	57.8	86.2	0.670534	1
TBC1D24	Rolandic epilepsy-paroxysmal exercise-induced dystonia-writer's cramp syndrome	Q9ULP9	GLY	501	ARG	0	0.09	0	57.8	197.3	0.292955	1
FOXE3	Congenital primary aphakia	Q13461	ILE	97	VAL	0	0.04	0	164.6	136.8	1.20322	1
FOXE3	Congenital primary aphakia	Q13461	ILE	97	MET	0	0.04	0	164.6	161	1.02236	1
SLC11A2	Microcytic anemia with liver iron overload	P49281	GLY	212	VAL	0	0.38	0	57.8	136.8	0.422515	3
SLC11A2	Microcytic anemia with liver iron overload	P49281	GLY	75	ARG	0	0.08	0	57.8	197.3	0.292955	1
SLC9A6	Christianson syndrome	Q92581	GLY	331	ASP	0	0.46	0	57.8	108.5	0.532719	3
AK1	Hemolytic anemia due to adenylate kinase deficiency	P00568	GLY	64	ARG	0	0.15	0	57.8	197.3	0.292955	1
AK1	Hemolytic anemia due to adenylate kinase deficiency	P00568	GLY	40	ARG	0	0.2	0	57.8	197.3	0.292955	1
FLVCR1	Posterior column ataxia-retinitis pigmentosa syndrome	Q9Y5Y0	GLY	493	ARG	0	0.07	0	57.8	197.3	0.292955	1
COL4A4	Autosomal recessive Alport syndrome	P53420	GLY	1620	SER	0	0.04	0	57.8	86.2	0.670534	1
FGF23	Autosomal dominant hypophosphatemic rickets	Q9GZV9	GLN	54	HIS	0.25	0	0	141.9	150.1	0.94537	3
FGF3	Deafness with labyrinthine aplasia, microtia, and microdontia	P11487	GLY	66	CYS	0	0.08	0	57.8	107.9	0.535681	1
GSR	Hemolytic anemia due to glutathione reductase deficiency	P00390	GLY	374	ALA	0	0.07	0	57.8	86.4	0.668981	1
GSR	Hemolytic anemia due to glutathione reductase deficiency	P00390	GLY	214	SER	0	0.48	0	57.8	86.2	0.670534	3
ERCC8	UV-sensitive syndrome	Q13216	GLY	257	ARG	0	0.17	0	57.8	197.3	0.292955	1
ERCC8	Cockayne syndrome type 1	Q13216	ILE	68	PHE	0	0.01	0	164.6	187.2	0.879274	1
KCNQ1	Jervell and Lange-Nielsen syndrome	P51787	GLY	269	SER	0	0.05	0	57.8	86.2	0.670534	1
KCNQ1	Jervell and Lange-Nielsen syndrome	P51787	GLY	272	ASP	0	0.21	0	57.8	108.5	0.532719	3
TSHB	Isolated thyroid-stimulating hormone deficiency	P01222	GLY	49	ARG	0	0.3	0	57.8	197.3	0.292955	3
GGCX	Body skin hyperlaxity due to vitamin K-dependent coagulation factor deficiency	P38435	GLY	558	ARG	0	0.31	0	57.8	197.3	0.292955	3
SMAD3	Familial thoracic aortic aneurysm and aortic dissection	P84022	GLY	245	ARG	0	0.54	0	57.8	197.3	0.292955	3
SMAD3	Familial thoracic aortic aneurysm and aortic dissection	P84022	GLY	245	ARG	0	0.54	0	57.8	197.3	0.292955	3
PAPSS2	Spondyloepimetaphyseal dysplasia, PAPSS2 type	O95340	THR	48	ARG	0.01	0	0	113.5	197.3	0.575266	3
COMP	Multiple epiphyseal dysplasia type 1	P49747	GLY	719	ASP	0	0.04	0	57.8	108.5	0.532719	1
COMP	Multiple epiphyseal dysplasia type 1	P49747	GLY	501	SER	0	0.26	0	57.8	86.2	0.670534	3
MATN3	Multiple epiphyseal dysplasia type 5	O15232	ALA	123	VAL	0.01	0	0	86.4	136.8	0.631579	3
POP1	Anauxetic dysplasia	Q99575	GLY	583	GLU	0	0.92	0	57.8	128.7	0.449106	3
DDR2	Spondyloepimetaphyseal dysplasia-short limb-abnormal calcification syndrome	Q16832	VAL	775	PHE	0.02	0	0	136.8	187.2	0.730769	3
B3GALT6	Spondyloepimetaphyseal dysplasia with joint laxity	Q96L58	GLY	217	SER	0	0.01	0	57.8	86.2	0.670534	1
HOXD13	Synpolydactyly type 1	P35453	ARG	306	TRP	0.29	0	0	197.3	225.1	0.876499	3
HOXD13	Synpolydactyly type 1	P35453	ARG	306	GLY	0.29	0	0	197.3	57.8	3.41349	3
HOXD13	Synpolydactyly type 1	P35453	ARG	306	GLN	0.29	0	0	197.3	141.9	1.39042	3
IDUA	Hurler syndrome	P35475	ARG	89	TRP	0.02	0	0	197.3	225.1	0.876499	3
IDUA	Hurler syndrome	P35475	LEU	121	PRO	0	0.03	0	164.6	120.6	1.36484	1
IDUA	Hurler syndrome	P35475	LEU	218	PRO	0	0.03	0	164.6	120.6	1.36484	1
IDUA	Hurler syndrome	P35475	GLY	51	ASP	0	0.01	0	57.8	108.5	0.532719	1
IDUA	Hurler syndrome	P35475	GLY	197	SER	0	0.1	0	57.8	86.2	0.670534	1
IDUA	Hurler syndrome	P35475	GLY	208	ASP	0	0.08	0	57.8	108.5	0.532719	1
IDUA	Hurler syndrome	P35475	LEU	346	ARG	0	0.02	0	164.6	197.3	0.834263	1
IDUA	Hurler syndrome	P35475	GLY	630	ASP	0	0.32	0	57.8	108.5	0.532719	3
HOGA1	Primary hyperoxaluria type 3	Q86XE5	GLY	37	ASP	0	0.29	0	57.8	108.5	0.532719	3
HOGA1	Primary hyperoxaluria type 3	Q86XE5	GLY	71	VAL	0	0.06	0	57.8	136.8	0.422515	1
HOGA1	Primary hyperoxaluria type 3	Q86XE5	GLY	111	ARG	0	0.09	0	57.8	197.3	0.292955	1
HOGA1	Primary hyperoxaluria type 3	Q86XE5	GLY	287	GLU	0	0.07	0	57.8	128.7	0.449106	1
HOGA1	Primary hyperoxaluria type 3	Q86XE5	GLY	287	VAL	0	0.07	0	57.8	136.8	0.422515	1
HOGA1	Primary hyperoxaluria type 3	Q86XE5	GLY	299	ARG	0	0.16	0	57.8	197.3	0.292955	1
SLC4A4	Autosomal recessive proximal renal tubular acidosis	Q9Y6R1	ARG	342	SER	0.13	0	0	197.3	86.2	2.28886	3
HBA2	Hemoglobin H disease	P69905	LEU	126	PRO	0.01	0	0	164.6	120.6	1.36484	3
CLCN5	Dent disease type 1	P51795	GLY	127	ARG	0	0.09	0	57.8	197.3	0.292955	1
CLCN5	Dent disease type 1	P51795	GLY	326	ARG	0	0.13	0	57.8	197.3	0.292955	1
CLCN5	Dent disease type 1	P51795	GLY	330	VAL	0	0.05	0	57.8	136.8	0.422515	1
OCRL	Dent disease type 2	Q01968	GLY	347	GLU	0	0.52	0	57.8	128.7	0.449106	3
UROD	Familial porphyria cutanea tarda	P06132	MET	165	ARG	0	0.01	0	161	197.3	0.816016	1
UROD	Familial porphyria cutanea tarda	P06132	LEU	195	PHE	0	0.01	0	164.6	187.2	0.879274	1
PAFAH1B1	Lissencephaly due to LIS1 mutation	P43034	GLY	162	SER	0	0.16	0	57.8	86.2	0.670534	1
PAFAH1B1	Lissencephaly due to LIS1 mutation	P43034	GLY	162	ASP	0	0.16	0	57.8	108.5	0.532719	1
PAFAH1B1	Lissencephaly due to LIS1 mutation	P43034	CYS	168	TYR	0.02	0	0	107.9	190.5	0.566404	3
PAFAH1B1	Lissencephaly due to LIS1 mutation	P43034	GLY	224	ASP	0	0.2	0	57.8	108.5	0.532719	1
PAFAH1B1	Lissencephaly due to LIS1 mutation	P43034	SER	355	ASN	0	0.01	0	86.2	115.6	0.745675	3
POR	Congenital adrenal hyperplasia due to cytochrome P450 oxidoreductase deficiency	P16435	GLY	536	ARG	0	0.15	0	57.8	197.3	0.292955	1
SLC5A5	Familial thyroid dyshormonogenesis	Q92911	GLY	93	ARG	0	0.05	0	57.8	197.3	0.292955	1
SLC5A5	Familial thyroid dyshormonogenesis	Q92911	GLY	395	ARG	0	0.11	0	57.8	197.3	0.292955	1
SLC5A5	Familial thyroid dyshormonogenesis	Q92911	GLY	421	ARG	0	0.01	0	57.8	197.3	0.292955	1
SLC5A5	Familial thyroid dyshormonogenesis	Q92911	GLY	543	GLU	0	0.05	0	57.8	128.7	0.449106	1
DUOX2	Familial thyroid dyshormonogenesis	Q9NRD8	GLY	488	ARG	0	0.01	0	57.8	197.3	0.292955	1
CACNA1A	Spinocerebellar ataxia type 6	O00555	GLY	700	GLU	0	0.09	0	57.8	128.7	0.449106	1
PRKCG	Spinocerebellar ataxia type 14	P05129	GLY	118	ASP	0	0.08	0	57.8	108.5	0.532719	1
PRKCG	Spinocerebellar ataxia type 14	P05129	GLY	123	ARG	0	0.86	0	57.8	197.3	0.292955	3
PRKCG	Spinocerebellar ataxia type 14	P05129	GLY	128	ASP	0	0.13	0	57.8	108.5	0.532719	1
SPTBN2	Spinocerebellar ataxia type 5	O15020	ILE	157	THR	0	0.01	0	164.6	113.5	1.45022	1
GRIN2A	Landau-Kleffner syndrome	Q12879	GLY	760	SER	0	0.27	0	57.8	86.2	0.670534	3
GRIN2A	Landau-Kleffner syndrome	Q12879	GLY	688	ALA	0	0.21	0	57.8	86.4	0.668981	3
GRIN2A	Landau-Kleffner syndrome	Q12879	GLY	532	VAL	0	0.14	0	57.8	136.8	0.422515	1
GRIN2A	Landau-Kleffner syndrome	Q12879	GLY	483	ARG	0	0.63	0	57.8	197.3	0.292955	3
GRIN2A	Landau-Kleffner syndrome	Q12879	GLY	458	GLU	0	0.11	0	57.8	128.7	0.449106	1
GRIN2A	Landau-Kleffner syndrome	Q12879	LEU	98	PHE	0	0.01	0	164.6	187.2	0.879274	1
FGG	Familial dysfibrinogenemia	P02679	GLY	226	VAL	0	0.5	0	57.8	136.8	0.422515	3
PNPLA2	Neutral lipid storage myopathy	Q96AD5	GLY	82	ASP	0	0.28	0	57.8	108.5	0.532719	3
CHST6	Macular corneal dystrophy	Q9GZX3	LEU	200	ARG	0.01	0	0	164.6	197.3	0.834263	3
CHST6	Macular corneal dystrophy	Q9GZX3	LYS	174	ARG	0.05	0	0	166.2	197.3	0.842372	3
CYP1B1	Congenital glaucoma	Q16678	GLY	61	GLU	0	0.12	0	57.8	128.7	0.449106	1
CYP1B1	Congenital glaucoma	Q16678	ASN	423	TYR	0.03	0	0	115.6	190.5	0.606824	3
CYP1B1	Congenital glaucoma	Q16678	GLU	387	LYS	0.02	0	0	128.7	166.2	0.774368	3
CYP1B1	Congenital glaucoma	Q16678	GLY	329	SER	0	0.14	0	57.8	86.2	0.670534	1
IDH1	Metaphyseal chondromatosis with D-2-hydroxyglutaric aciduria	O75874	ARG	132	HIS	0.16	0	0	197.3	150.1	1.31446	3
IDH1	Maffucci syndrome	O75874	ARG	132	CYS	0.16	0	0	197.3	107.9	1.82854	3
SLC25A19	Amish lethal microcephaly	Q9HC21	GLY	177	ALA	0	0.16	0	57.8	86.4	0.668981	1
PAX9	Oligodontia	P55771	GLY	51	VAL	0	0.68	0	57.8	136.8	0.422515	3
LIG4	LIG4 syndrome	P49917	GLY	303	ARG	0	0.33	0	57.8	197.3	0.292955	3
GDAP1	Charcot-Marie-Tooth disease type 4A	Q8TB36	LEU	239	PHE	0	0.01	0	164.6	187.2	0.879274	1
GDAP1	Charcot-Marie-Tooth disease type 4A	Q8TB36	LEU	239	PHE	0	0.01	0	164.6	187.2	0.879274	1
SH3TC2	Charcot-Marie-Tooth disease type 4C	Q8TF17	ARG	529	CYS	0.02	0	0	197.3	107.9	1.82854	3
SBF2	Charcot-Marie-Tooth disease type 4B2	Q86WG5	GLY	207	VAL	0	0.49	0	57.8	136.8	0.422515	3
SERPING1	Hereditary angioedema type 1	P05155	SER	150	PHE	0	0.01	0	86.2	187.2	0.46047	3
SERPING1	Hereditary angioedema type 1	P05155	GLY	184	ARG	0	0.06	0	57.8	197.3	0.292955	1
SERPING1	Hereditary angioedema type 1	P05155	LEU	347	PRO	0	0.02	0	164.6	120.6	1.36484	1
SERPING1	Hereditary angioedema type 1	P05155	HIS	443	ARG	0	0.02	0	150.1	197.3	0.76077	3
SERPING1	Hereditary angioedema type 1	P05155	PRO	489	ARG	0.01	0	0	120.6	197.3	0.611252	3
LITAF	Charcot-Marie-Tooth disease type 1C	Q99732	GLY	112	SER	0	0.35	0	57.8	86.2	0.670534	3
UNG	Hyper-IgM syndrome type 5	P13051	PHE	251	SER	0.01	0	0	187.2	86.2	2.17169	3
AFG3L2	Spinocerebellar ataxia type 28	Q9Y4W6	GLY	671	ARG	0	0.62	0	57.8	197.3	0.292955	3
RPSA	Familial isolated congenital asplenia	P08865	ARG	180	GLY	0.06	0	0	197.3	57.8	3.41349	3
SPRED1	Legius syndrome	Q7Z699	VAL	44	ASP	0	0.01	0	136.8	108.5	1.26083	1
EPHB4	Capillary malformation-arteriovenous malformation	P54760	LEU	701	ARG	0	0.05	0	164.6	197.3	0.834263	1
EPHB4	Capillary malformation-arteriovenous malformation	P54760	GLY	514	ASP	0	0.43	0	57.8	108.5	0.532719	3
OPHN1	X-linked intellectual disability-cerebellar hypoplasia syndrome	O60890	GLY	529	GLU	0	0.04	0	57.8	128.7	0.449106	1
GNAI3	Auriculocondylar syndrome	P08754	GLY	40	ARG	0	0.02	0	57.8	197.3	0.292955	1
DARS2	Leukoencephalopathy with brain stem and spinal cord involvement-high lactate syndrome	Q6PI48	GLY	254	ASP	0	0.83	0	57.8	108.5	0.532719	3
DARS2	Leukoencephalopathy with brain stem and spinal cord involvement-high lactate syndrome	Q6PI48	VAL	481	MET	0	0.01	0	136.8	161	0.849689	1
SLC40A1	Hemochromatosis type 4	Q9NP59	GLY	494	ASP	0	0.01	0	57.8	108.5	0.532719	1
SLC40A1	Hemochromatosis type 4	Q9NP59	GLY	490	ASP	0	0.02	0	57.8	108.5	0.532719	1
SLC40A1	Hemochromatosis type 4	Q9NP59	GLY	490	SER	0	0.02	0	57.8	86.2	0.670534	1
SLC40A1	Hemochromatosis type 4	Q9NP59	GLY	206	ARG	0	0.48	0	57.8	197.3	0.292955	3
SLC40A1	Hemochromatosis type 4	Q9NP59	GLY	204	VAL	0	0.08	0	57.8	136.8	0.422515	1
SLC40A1	Hemochromatosis type 4	Q9NP59	GLY	204	SER	0	0.08	0	57.8	86.2	0.670534	1
SLC40A1	Hemochromatosis type 4	Q9NP59	GLY	80	VAL	0	0.02	0	57.8	136.8	0.422515	1
SLC40A1	Hemochromatosis type 4	Q9NP59	GLY	80	SER	0	0.02	0	57.8	86.2	0.670534	1
SLC40A1	Hemochromatosis type 4	Q9NP59	ALA	77	ASP	0.01	0	0	86.4	108.5	0.796313	3
ATP7A	X-linked distal spinal muscular atrophy type 3	Q04656	GLY	727	ARG	0	0.19	0	57.8	197.3	0.292955	1
ATP7A	X-linked distal spinal muscular atrophy type 3	Q04656	GLY	727	GLU	0	0.19	0	57.8	128.7	0.449106	1
CRLF1	Cold-induced sweating syndrome	O75462	ARG	312	LEU	0.41	0	0	197.3	164.6	1.19866	3
RARS2	Pontocerebellar hypoplasia type 6	Q5T160	ILE	150	THR	0.01	0	0	164.6	113.5	1.45022	3
SLC29A3	H syndrome	Q9BZD2	GLY	427	SER	0	0.02	0	57.8	86.2	0.670534	1
SLC29A3	H syndrome	Q9BZD2	GLY	437	ARG	0	0.02	0	57.8	197.3	0.292955	1
NHEJ1	Cernunnos-XLF deficiency	Q9H9Q4	CYS	123	ARG	0	0.08	0	107.9	197.3	0.546883	1
CD8A	Susceptibility to respiratory infections associated with CD8alpha chain mutation	P01732	GLY	111	SER	0	0.08	0	57.8	86.2	0.670534	1
TUBA1A	Tubulinopathy-associated dysgyria	Q71U36	GLY	350	VAL	0	0.32	0	57.8	136.8	0.422515	3
TUBA1A	Lissencephaly due to TUBA1A mutation	Q71U36	GLY	321	ASP	0	0.28	0	57.8	108.5	0.532719	3
TUBA1A	Lissencephaly due to TUBA1A mutation	Q71U36	GLY	144	VAL	0	0.11	0	57.8	136.8	0.422515	1
DEAF1	Intellectual disability-epilepsy-extrapyramidal syndrome	O75398	PHE	240	SER	0	0.01	0	187.2	86.2	2.17169	1
CILK1	Endocrine-cerebro-osteodysplasia syndrome	Q9UPZ9	GLY	120	CYS	0	0.43	0	57.8	107.9	0.535681	3
KCNV2	Cone dystrophy with supernormal rod response	Q8TDN2	GLY	459	ASP	0	0.57	0	57.8	108.5	0.532719	3
KCNV2	Cone dystrophy with supernormal rod response	Q8TDN2	GLY	461	ARG	0	0.77	0	57.8	197.3	0.292955	3
FTO	Lethal polymalformative syndrome, Boissel type	Q9C0B1	SER	319	PHE	0	0.02	0	86.2	187.2	0.46047	3
TRMU	Acute infantile liver failure due to synthesis defect of mtDNA-encoded proteins	O75648	GLY	272	ASP	0	1.26	0	57.8	108.5	0.532719	3
TFR2	Hemochromatosis type 3	Q9UP52	GLY	792	ARG	0	0.33	0	57.8	197.3	0.292955	3
CPT2	Carnitine palmitoyl transferase II deficiency, severe infantile form	P23786	PHE	383	TYR	0	0.07	0	187.2	190.5	0.982677	1
CPT2	Carnitine palmitoyl transferase II deficiency, neonatal form	P23786	GLY	345	ARG	0	0.23	0	57.8	197.3	0.292955	3
RAG1	Combined immunodeficiency due to partial RAG1 deficiency	P15918	ILE	956	THR	0	0.01	0	164.6	113.5	1.45022	1
USH1G	Usher syndrome type 1	Q495M9	LEU	48	PRO	0	0.02	0	164.6	120.6	1.36484	1
MYO7A	Usher syndrome type 1	Q13402	GLY	25	ARG	0	0.04	0	57.8	197.3	0.292955	1
MYO7A	Usher syndrome type 1	Q13402	GLY	163	ARG	0	0.21	0	57.8	197.3	0.292955	3
MYO7A	Usher syndrome type 1	Q13402	GLY	214	ARG	0	0.02	0	57.8	197.3	0.292955	1
MYO7A	Usher syndrome type 1	Q13402	LEU	528	ARG	0	0.07	0	164.6	197.3	0.834263	1
MYO7A	Usher syndrome type 1	Q13402	GLY	1159	VAL	0	0.01	0	57.8	136.8	0.422515	1
MYO7A	Usher syndrome type 1	Q13402	PRO	1887	LEU	0	0.01	0	120.6	164.6	0.732685	3
CIB2	Usher syndrome type 1	O75838	PHE	91	SER	0.01	0	0	187.2	86.2	2.17169	3
PDZD7	Usher syndrome type 2	Q9H5P4	GLY	103	ARG	0	0.09	0	57.8	197.3	0.292955	1
AIFM1	Severe X-linked mitochondrial encephalomyopathy	O95831	GLY	338	GLU	0	0.16	0	57.8	128.7	0.449106	1
PIGV	Hyperphosphatasia-intellectual disability syndrome	Q9NUD9	ALA	341	GLU	0	0.02	0	86.4	128.7	0.671329	1
SLC25A13	Citrullinemia type II	Q9UJS0	MET	35	VAL	0	0.01	0	161	136.8	1.1769	1
ALS2	Juvenile primary lateral sclerosis	Q96Q42	GLY	540	GLU	0	0.09	0	57.8	128.7	0.449106	1
ALS2	Infantile-onset ascending hereditary spastic paralysis	Q96Q42	GLY	1074	ASP	0	0.19	0	57.8	108.5	0.532719	1
ALS2	Infantile-onset ascending hereditary spastic paralysis	Q96Q42	GLY	116	GLU	0	0.03	0	57.8	128.7	0.449106	1
ALPL	Infantile hypophosphatasia	P05186	ALA	176	THR	0	0.01	0	86.4	113.5	0.761233	1
ALPL	Infantile hypophosphatasia	P05186	GLY	200	SER	0	0.85	0	57.8	86.2	0.670534	3
ALPL	Infantile hypophosphatasia	P05186	GLY	455	SER	0	0.36	0	57.8	86.2	0.670534	3
ALPL	Infantile hypophosphatasia	P05186	GLY	491	ARG	0	0.48	0	57.8	197.3	0.292955	3
ALPL	Adult hypophosphatasia	P05186	GLY	75	SER	0	0.19	0	57.8	86.2	0.670534	1
ALPL	Adult hypophosphatasia	P05186	GLY	120	ARG	0	0.27	0	57.8	197.3	0.292955	3
ALPL	Adult hypophosphatasia	P05186	GLY	129	ARG	0	0.01	0	57.8	197.3	0.292955	1
ALPL	Adult hypophosphatasia	P05186	GLY	221	ARG	0	0.01	0	57.8	197.3	0.292955	1
ALPL	Adult hypophosphatasia	P05186	GLY	249	VAL	0	0.88	0	57.8	136.8	0.422515	3
ALPL	Adult hypophosphatasia	P05186	GLY	326	ARG	0	0.22	0	57.8	197.3	0.292955	3
ALPL	Adult hypophosphatasia	P05186	GLY	420	SER	0	0.2	0	57.8	86.2	0.670534	1
ALPL	Adult hypophosphatasia	P05186	GLY	426	SER	0	1.19	0	57.8	86.2	0.670534	3
ALPL	Adult hypophosphatasia	P05186	GLY	426	ASP	0	1.19	0	57.8	108.5	0.532719	3
ALPL	Adult hypophosphatasia	P05186	GLY	473	SER	0	0.87	0	57.8	86.2	0.670534	3
KCNJ5	Familial hyperaldosteronism type III	P48544	GLY	151	ARG	0	0.58	0	57.8	197.3	0.292955	3
TK2	Mitochondrial DNA depletion syndrome, myopathic form	O00142	ARG	130	TRP	0.09	0	0	197.3	225.1	0.876499	3
TK2	Mitochondrial DNA depletion syndrome, myopathic form	O00142	ASN	58	SER	0	0.02	0	115.6	86.2	1.34107	3
KCTD7	Progressive myoclonic epilepsy type 3	Q96MP8	LEU	108	MET	0.01	0	0	164.6	161	1.02236	3
TGM5	Acral peeling skin syndrome	O43548	GLY	113	CYS	0	0.09	0	57.8	107.9	0.535681	1
NAA10	Ogden syndrome	P41227	VAL	107	PHE	0	0.01	0	136.8	187.2	0.730769	1
COQ6	Familial steroid-resistant nephrotic syndrome with sensorineural deafness	Q9Y2Z9	GLY	255	ARG	0	0.16	0	57.8	197.3	0.292955	1
GOSR2	Progressive myoclonic epilepsy type 6	O14653	GLY	144	TRP	0	0.39	0	57.8	225.1	0.256775	3
GOSR2	Progressive myoclonic epilepsy type 6	O14653	GLY	144	TRP	0	0.39	0	57.8	225.1	0.256775	3
PIGN	Multiple congenital anomalies-hypotonia-seizures syndrome	O95427	GLY	800	GLU	0	0.03	0	57.8	128.7	0.449106	1
PIGN	Multiple congenital anomalies-hypotonia-seizures syndrome	O95427	GLY	554	ARG	0	0.28	0	57.8	197.3	0.292955	3
NEK8	Renal-hepatic-pancreatic dysplasia	Q86SG6	GLY	580	SER	0	0.41	0	57.8	86.2	0.670534	3
ATP13A2	Kufor-Rakeb syndrome	Q9NQ11	GLY	877	ARG	0	0.03	0	57.8	197.3	0.292955	1
MOCS1	Sulfite oxidase deficiency due to molybdenum cofactor deficiency type A	O96007	GLY	126	ASP	0	0.45	0	57.8	108.5	0.532719	3
GPHN	Sulfite oxidase deficiency due to molybdenum cofactor deficiency type C	Q9NQX3	GLY	134	ARG	0	0.17	0	57.8	197.3	0.292955	1
ACO2	Infantile cerebellar-retinal degeneration	Q99798	GLY	259	ASP	0	0.51	0	57.8	108.5	0.532719	3
EARS2	Leukoencephalopathy-thalamus and brainstem anomalies-high lactate syndrome	Q5JPH6	GLY	110	SER	0	0.81	0	57.8	86.2	0.670534	3
ASPA	Mild Canavan disease	P45381	GLY	176	SER	0	0.04	0	57.8	86.2	0.670534	1
AARS2	Combined oxidative phosphorylation defect type 8	Q5JTZ9	ARG	322	CYS	0.04	0	0	197.3	107.9	1.82854	3
AARS2	Combined oxidative phosphorylation defect type 8	Q5JTZ9	VAL	264	MET	0.01	0	0	136.8	161	0.849689	3
PNPT1	Combined oxidative phosphorylation defect type 13	Q8TCS8	GLY	499	ARG	0	0.22	0	57.8	197.3	0.292955	3
FARS2	Combined oxidative phosphorylation defect type 14	O95363	TYR	144	CYS	0.03	0	0	190.5	107.9	1.76552	3
FARS2	Combined oxidative phosphorylation defect type 14	O95363	VAL	177	ASP	0.02	0	0	136.8	108.5	1.26083	3
IL12RB1	Mendelian susceptibility to mycobacterial diseases due to complete IL12RB1 deficiency	P42701	ARG	212	GLN	0.01	0	0	197.3	141.9	1.39042	3
IL12RB1	Mendelian susceptibility to mycobacterial diseases due to complete IL12RB1 deficiency	P42701	VAL	170	GLU	0	0.01	0	136.8	128.7	1.06294	1
HINT1	Autosomal recessive axonal neuropathy with neuromyotonia	P49773	GLY	93	VAL	0	0.74	0	57.8	136.8	0.422515	3
HINT1	Autosomal recessive axonal neuropathy with neuromyotonia	P49773	GLY	93	ASP	0	0.74	0	57.8	108.5	0.532719	3
PSMB8	Proteasome-associated autoinflammatory syndrome	P28062	GLY	201	VAL	0	0.28	0	57.8	136.8	0.422515	3
PSMB8	Proteasome-associated autoinflammatory syndrome	P28062	THR	75	MET	0.01	0	0	113.5	161	0.704969	3
DPM2	Congenital muscular dystrophy with intellectual disability and severe epilepsy	O94777	GLY	66	GLU	0	0.36	0	57.8	128.7	0.449106	3
DPM2	Congenital muscular dystrophy with intellectual disability and severe epilepsy	O94777	GLY	58	ASP	0	0.41	0	57.8	108.5	0.532719	3
ECEL1	Distal arthrogryposis type 5D	O95672	GLY	511	SER	0	0.03	0	57.8	86.2	0.670534	1
DGKE	Immunoglobulin-mediated membranoproliferative glomerulonephritis	P52429	GLY	281	GLU	0	0.48	0	57.8	128.7	0.449106	3
G6PC3	Autosomal recessive severe congenital neutropenia due to G6PC3 deficiency	Q9BUM1	MET	116	VAL	0.04	0	0	161	136.8	1.1769	3
G6PC3	Autosomal recessive severe congenital neutropenia due to G6PC3 deficiency	Q9BUM1	PRO	44	SER	0	0.01	0	120.6	86.2	1.39907	3
G6PC3	Autosomal recessive severe congenital neutropenia due to G6PC3 deficiency	Q9BUM1	PRO	44	LEU	0	0.01	0	120.6	164.6	0.732685	3
G6PC3	Autosomal recessive severe congenital neutropenia due to G6PC3 deficiency	Q9BUM1	GLY	109	SER	0	0.02	0	57.8	86.2	0.670534	1
G6PC3	Autosomal recessive severe congenital neutropenia due to G6PC3 deficiency	Q9BUM1	GLY	113	ARG	0	0.09	0	57.8	197.3	0.292955	1
G6PC3	Autosomal recessive severe congenital neutropenia due to G6PC3 deficiency	Q9BUM1	GLY	260	ARG	0	0.05	0	57.8	197.3	0.292955	1
G6PC3	Autosomal recessive severe congenital neutropenia due to G6PC3 deficiency	Q9BUM1	GLY	262	ARG	0	0.03	0	57.8	197.3	0.292955	1
MRPL44	Infantile hypertrophic cardiomyopathy due to MRPL44 deficiency	Q9H9J2	LEU	156	ARG	0	0.01	0	164.6	197.3	0.834263	1
RBP4	Progressive retinal dystrophy due to retinol transport defect	P02753	GLY	93	ASP	0	0.09	0	57.8	108.5	0.532719	1
CREBBP	Rubinstein-Taybi syndrome due to CREBBP mutations	Q92793	SER	1687	PHE	0	0.01	0	86.2	187.2	0.46047	3
CREBBP	Rubinstein-Taybi syndrome due to CREBBP mutations	Q92793	SER	1684	PRO	0.01	0	0	86.2	120.6	0.71476	3
PYCR1	Autosomal recessive cutis laxa type 2B	P32322	ARG	119	HIS	0.04	0	0	197.3	150.1	1.31446	3
PYCR1	Autosomal recessive cutis laxa type 2B	P32322	ARG	119	CYS	0.04	0	0	197.3	107.9	1.82854	3
PYCR1	Autosomal recessive cutis laxa type 2B	P32322	GLY	206	ARG	0	0.26	0	57.8	197.3	0.292955	3
PYCR1	Autosomal recessive cutis laxa type 2B	P32322	GLY	206	TRP	0	0.26	0	57.8	225.1	0.256775	3
PYCR1	Autosomal recessive cutis laxa type 2B	P32322	ARG	119	GLY	0.04	0	0	197.3	57.8	3.41349	3
THOC6	THOC6-related developmental delay-microcephaly-facial dysmorphism syndrome	Q86W42	GLY	275	ASP	0	0.12	0	57.8	108.5	0.532719	1
THOC6	THOC6-related developmental delay-microcephaly-facial dysmorphism syndrome	Q86W42	GLY	46	ARG	0	0.17	0	57.8	197.3	0.292955	1
GATAD2B	Severe intellectual disability-poor language-strabismus-grimacing face-long fingers syndrome	Q8WXI9	CYS	420	ARG	0	0.02	0	107.9	197.3	0.546883	1
ST3GAL5	GM3 synthase deficiency	Q9UNP4	GLY	342	SER	0	0.1	0	57.8	86.2	0.670534	1
ST3GAL5	GM3 synthase deficiency	Q9UNP4	GLY	247	ASP	0	0.21	0	57.8	108.5	0.532719	3
ST3GAL5	GM3 synthase deficiency	Q9UNP4	GLY	201	ARG	0	0.09	0	57.8	197.3	0.292955	1
ST3GAL5	GM3 synthase deficiency	Q9UNP4	CYS	195	SER	0	0.01	0	107.9	86.2	1.25174	1
TTI2	Severe intellectual disability-short stature-behavioral abnormalities-facial dysmorphism syndrome	Q6NXR4	ARG	359	CYS	0.15	0	0	197.3	107.9	1.82854	3
TTI2	Severe intellectual disability-short stature-behavioral abnormalities-facial dysmorphism syndrome	Q6NXR4	LEU	192	PRO	0	0.02	0	164.6	120.6	1.36484	1
LDLR	Homozygous familial hypercholesterolemia	P01130	TRP	443	CYS	0.04	0	0	225.1	107.9	2.08619	3
LDLR	Homozygous familial hypercholesterolemia	P01130	GLY	545	GLU	0	0.07	0	57.8	128.7	0.449106	1
LDLR	Homozygous familial hypercholesterolemia	P01130	GLY	546	VAL	0	0.06	0	57.8	136.8	0.422515	1
LDLR	Homozygous familial hypercholesterolemia	P01130	GLY	565	VAL	0	0.04	0	57.8	136.8	0.422515	1
LIAS	Lipoic acid synthetase deficiency	O43766	THR	196	ASN	0	0.02	0	113.5	115.6	0.981834	3
FAN1	Karyomegalic interstitial nephritis	Q9Y2M0	GLY	937	ARG	0	0.21	0	57.8	197.3	0.292955	3
CTNS	Ocular cystinosis	O60931	GLY	169	ASP	0	0.01	0	57.8	108.5	0.532719	1
CTNS	Ocular cystinosis	O60931	GLY	308	ARG	0	0.01	0	57.8	197.3	0.292955	1
CTNS	Ocular cystinosis	O60931	GLY	308	ARG	0	0.01	0	57.8	197.3	0.292955	1
CTNS	Ocular cystinosis	O60931	GLY	308	VAL	0	0.01	0	57.8	136.8	0.422515	1
CTNS	Ocular cystinosis	O60931	GLY	339	ARG	0	0.02	0	57.8	197.3	0.292955	1
CTNS	Ocular cystinosis	O60931	GLY	308	ARG	0	0.01	0	57.8	197.3	0.292955	1
CTNS	Ocular cystinosis	O60931	GLY	339	ARG	0	0.02	0	57.8	197.3	0.292955	1
ELOVL5	Spinocerebellar ataxia type 38	Q9NYP7	GLY	230	VAL	0	0.46	0	57.8	136.8	0.422515	3
CERS1	Progressive myoclonic epilepsy type 8	P27544	HIS	183	GLN	0.07	0	0	150.1	141.9	1.05779	3
STAT2	Primary immunodeficiency with post-measles-mumps-rubella vaccine viral infection	P52630	GLY	526	ARG	0	0.7	0	57.8	197.3	0.292955	3
C2CD3	Orofaciodigital syndrome type 14	Q4AC94	CYS	1029	GLY	0.02	0	0	107.9	57.8	1.86678	3
IARS2	Cataract-growth hormone deficiency-sensory neuropathy-sensorineural hearing loss-skeletal dysplasia syndrome	Q9NSE4	PHE	227	SER	0	0.02	0	187.2	86.2	2.17169	1
IARS2	Cataract-growth hormone deficiency-sensory neuropathy-sensorineural hearing loss-skeletal dysplasia syndrome	Q9NSE4	GLY	874	ARG	0	0.37	0	57.8	197.3	0.292955	3
STAT3	STAT3-related early-onset multisystem autoimmune disease	P40763	VAL	353	PHE	0.01	0	0	136.8	187.2	0.730769	3
FAR1	Fatty acyl-CoA reductase 1 deficiency	Q8WVX9	GLY	258	ARG	0	0.02	0	57.8	197.3	0.292955	1
ABCA3	Interstitial lung disease due to ABCA3 deficiency	Q99758	GLY	1302	GLU	0	0.03	0	57.8	128.7	0.449106	1
ABCA3	Interstitial lung disease due to ABCA3 deficiency	Q99758	SER	1116	PHE	0	0.02	0	86.2	187.2	0.46047	3
NARS2	Combined oxidative phosphorylation defect type 24	Q96I59	PHE	236	CYS	0.08	0	0	187.2	107.9	1.73494	3
SLC1A4	Spastic tetraplegia-thin corpus callosum-progressive postnatal microcephaly syndrome	P43007	GLY	115	ASP	0	0.79	0	57.8	108.5	0.532719	3
SLC1A4	Spastic tetraplegia-thin corpus callosum-progressive postnatal microcephaly syndrome	P43007	GLY	374	ARG	0	0.02	0	57.8	197.3	0.292955	1
SLC1A4	Spastic tetraplegia-thin corpus callosum-progressive postnatal microcephaly syndrome	P43007	GLY	381	ARG	0	0.02	0	57.8	197.3	0.292955	1
SLC6A17	Progressive essential tremor-speech impairment-facial dysmorphism-intellectual disability-abnormal behavior syndrome	Q9H1V8	GLY	162	ARG	0	0.01	0	57.8	197.3	0.292955	1
THOC2	X-linked intellectual disability-short stature-overweight syndrome	Q8NI27	LEU	438	PRO	0	0.03	0	164.6	120.6	1.36484	1
MTOR	Macrocephaly-intellectual disability-neurodevelopmental disorder-small thorax syndrome	P42345	ILE	2153	VAL	0	0.01	0	164.6	136.8	1.20322	1
PRMT7	Short stature-brachydactyly-obesity-global developmental delay syndrome	Q9NVM4	CYS	407	TYR	0	0.01	0	107.9	190.5	0.566404	1
SLC39A8	SLC39A8-CDG	Q9C0K1	GLY	38	ARG	0	0.41	0	57.8	197.3	0.292955	3
IL21	IL21-related infantile inflammatory bowel disease	Q9HBE4	LEU	49	PRO	0	0.01	0	164.6	120.6	1.36484	1
TRMT5	Combined oxidative phosphorylation defect type 26	Q32P41	MET	386	VAL	0	0.01	0	161	136.8	1.1769	1
MIPEP	Lethal left ventricular non-compaction-seizures-hypotonia-cataract-developmental delay syndrome	Q99797	GLY	297	ALA	0	0.83	0	57.8	86.4	0.668981	3
TANGO2	Recurrent metabolic encephalomyopathic crises-rhabdomyolysis-cardiac arrhythmia-intellectual disability syndrome	Q6ICL3	GLY	154	ARG	0	0.03	0	57.8	197.3	0.292955	1
TBL1XR1	Pierpont syndrome	Q9BZK7	ILE	394	MET	0	0.04	0	164.6	161	1.02236	1
TBL1XR1	Pierpont syndrome	Q9BZK7	CYS	367	PHE	0.06	0	0	107.9	187.2	0.576389	3
TBL1XR1	Pierpont syndrome	Q9BZK7	GLY	237	ASP	0	0.32	0	57.8	108.5	0.532719	3
MSMO1	Microcephaly-congenital cataract-psoriasiform dermatitis syndrome	Q15800	GLY	246	ARG	0	0.13	0	57.8	197.3	0.292955	1
MAP3K20	Split-foot malformation-mesoaxial polydactyly syndrome	Q9NYL2	PHE	368	CYS	0	0.01	0	187.2	107.9	1.73494	1
CAPN1	Autosomal recessive spastic paraplegia type 76	P07384	GLY	208	ASP	0	0.35	0	57.8	108.5	0.532719	3
CAPN1	Autosomal recessive spastic paraplegia type 76	P07384	ARG	295	PRO	0.03	0	0	197.3	120.6	1.63599	3
GNB1	Global developmental delay-neuro-ophthalmological abnormalities-seizures-intellectual disability syndrome	P62873	ALA	73	THR	0.01	0	0	86.4	113.5	0.761233	3
DDX41	DDX41-related hematologic malignancy predisposition syndrome	Q9UJV9	GLY	173	ARG	0	0.66	0	57.8	197.3	0.292955	3
OTULIN	Infantile-onset periodic fever-panniculitis-dermatosis syndrome	Q96BN8	GLY	281	ARG	0	0.08	0	57.8	197.3	0.292955	1
ACER3	Alkaline ceramidase 3 deficiency	Q9NUN7	GLY	211	CYS	0	0.15	0	57.8	107.9	0.535681	1
PUF60	8q24.3 microdeletion syndrome	Q9UHX1	VAL	517	GLY	0.01	0	0	136.8	57.8	2.36678	3
PUF60	8q24.3 microdeletion syndrome	Q9UHX1	GLY	491	ARG	0	0.47	0	57.8	197.3	0.292955	3
PHIP	PHIP-related behavioral problems-intellectual disability-obesity-dysmorphic features syndrome	Q8WWQ0	GLY	223	VAL	0	0.12	0	57.8	136.8	0.422515	1
PHIP	PHIP-related behavioral problems-intellectual disability-obesity-dysmorphic features syndrome	Q8WWQ0	SER	287	TYR	0.02	0	0	86.2	190.5	0.452493	3
DCT	Oculocutaneous albinism type 8	P40126	GLY	59	VAL	0	0.29	0	57.8	136.8	0.422515	3
CAPN15	Oculogastrointestinal-neurodevelopmental syndrome	O75808	GLY	969	SER	0	0.67	0	57.8	86.2	0.670534	3
DNAAF1	Primary ciliary dyskinesia	Q8NEP3	LEU	232	VAL	0.01	0.11	0.0909091	164.6	136.8	1.20322	1
TSHR	Hypothyroidism due to TSH receptor mutations	P16473	ILE	167	ASN	0.01	0.11	0.0909091	164.6	115.6	1.42388	1
SLC6A1	Myoclonic-astatic epilepsy	P30531	MET	487	VAL	0.01	0.11	0.0909091	161	136.8	1.1769	1
FANCA	Fanconi anemia	O15360	PHE	456	SER	0.01	0.1	0.1	187.2	86.2	2.17169	1
AICDA	Hyper-IgM syndrome type 2	Q9GZX7	MET	139	ILE	0.01	0.1	0.1	161	164.6	0.978129	1
AICDA	Hyper-IgM syndrome type 2	Q9GZX7	MET	139	VAL	0.01	0.1	0.1	161	136.8	1.1769	1
AICDA	Hyper-IgM syndrome type 2	Q9GZX7	MET	139	THR	0.01	0.1	0.1	161	113.5	1.4185	1
SERPINA1	Alpha-1-antitrypsin deficiency	P01009	PHE	57	LEU	0.01	0.09	0.111111	187.2	164.6	1.1373	1
SERPING1	Hereditary angioedema type 1	P05155	MET	409	THR	0.01	0.09	0.111111	161	113.5	1.4185	1
MSH2	Lynch syndrome	P43246	LEU	330	ARG	0.01	0.08	0.125	164.6	197.3	0.834263	1
MSH2	Lynch syndrome	P43246	LEU	330	PRO	0.01	0.08	0.125	164.6	120.6	1.36484	1
GNE	GNE myopathy	Q9Y223	LEU	168	PRO	0.01	0.08	0.125	164.6	120.6	1.36484	1
ALK	Neuroblastoma	Q9UM73	LEU	1240	VAL	0.01	0.08	0.125	164.6	136.8	1.20322	1
SOD1	Amyotrophic lateral sclerosis	P00441	PHE	21	CYS	0.01	0.08	0.125	187.2	107.9	1.73494	1
SOD1	Amyotrophic lateral sclerosis	P00441	PHE	21	LEU	0.01	0.08	0.125	187.2	164.6	1.1373	1
MMP13	Metaphyseal chondrodysplasia, Spahr type	P45452	TRP	207	GLY	0.01	0.08	0.125	225.1	57.8	3.89446	3
AASS	Hyperlysinemia	Q9UDR5	LEU	419	ARG	0.02	0.16	0.125	164.6	197.3	0.834263	1
FLCN	Familial spontaneous pneumothorax	Q8NFG4	TRP	553	ARG	0.01	0.08	0.125	225.1	197.3	1.1409	3
IHH	Acrocapitofemoral dysplasia	Q14623	VAL	118	MET	0.01	0.08	0.125	136.8	161	0.849689	1
FOXE3	Congenital primary aphakia	Q13461	PHE	129	LEU	0.01	0.08	0.125	187.2	164.6	1.1373	1
PAFAH1B1	Lissencephaly due to LIS1 mutation	P43034	HIS	337	TYR	0.03	0.24	0.125	150.1	190.5	0.787927	3
PAFAH1B1	Lissencephaly due to LIS1 mutation	P43034	HIS	337	ASP	0.03	0.24	0.125	150.1	108.5	1.38341	3
NAA10	Ogden syndrome	P41227	PHE	128	LEU	0.02	0.16	0.125	187.2	164.6	1.1373	1
NAA10	Ogden syndrome	P41227	PHE	128	ILE	0.02	0.16	0.125	187.2	164.6	1.1373	1
TPK1	Childhood encephalopathy due to thiamine pyrophosphokinase deficiency	Q9H3S4	CYS	192	TRP	0.01	0.08	0.125	107.9	225.1	0.479343	1
SIN3A	SIN3A-related intellectual disability syndrome due to a point mutation	Q96ST3	VAL	504	ASP	0.01	0.08	0.125	136.8	108.5	1.26083	1
DHCR7	Smith-Lemli-Opitz syndrome	Q9UBM7	TYR	125	CYS	0.04	0.3	0.133333	190.5	107.9	1.76552	3
DHCR7	Smith-Lemli-Opitz syndrome	Q9UBM7	TYR	125	HIS	0.04	0.3	0.133333	190.5	150.1	1.26915	3
TERT	Dyskeratosis congenita	O14746	PHE	883	CYS	0.02	0.15	0.133333	187.2	107.9	1.73494	1
HOGA1	Primary hyperoxaluria type 3	Q86XE5	LEU	178	PRO	0.02	0.15	0.133333	164.6	120.6	1.36484	1
HOGA1	Primary hyperoxaluria type 3	Q86XE5	PHE	69	CYS	0.03	0.22	0.136364	187.2	107.9	1.73494	3
MYO7A	Usher syndrome type 1	Q13402	ARG	1240	GLN	0.03	0.22	0.136364	197.3	141.9	1.39042	3
FANCA	Fanconi anemia	O15360	LEU	660	PRO	0.01	0.07	0.142857	164.6	120.6	1.36484	1
MSH2	Lynch syndrome	P43246	LEU	310	ARG	0.02	0.14	0.142857	164.6	197.3	0.834263	1
MSH2	Lynch syndrome	P43246	LEU	310	PRO	0.02	0.14	0.142857	164.6	120.6	1.36484	1
AR	Kennedy disease	P10275	LEU	723	PHE	0.02	0.14	0.142857	164.6	187.2	0.879274	1
TP53	Li-Fraumeni syndrome	P04637	PHE	270	SER	0.02	0.14	0.142857	187.2	86.2	2.17169	1
CTSC	Papillon-Lefèvre syndrome	P53634	TRP	429	CYS	0.02	0.14	0.142857	225.1	107.9	2.08619	3
SLC26A4	Pendred syndrome	O43511	ARG	409	CYS	0.01	0.07	0.142857	197.3	107.9	1.82854	3
SLC26A4	Pendred syndrome	O43511	ARG	409	PRO	0.01	0.07	0.142857	197.3	120.6	1.63599	3
SLC26A4	Pendred syndrome	O43511	ARG	409	HIS	0.01	0.07	0.142857	197.3	150.1	1.31446	3
SOD1	Amyotrophic lateral sclerosis	P00441	ILE	113	THR	0.02	0.14	0.142857	164.6	113.5	1.45022	1
ATP7B	Wilson disease	P35670	VAL	1146	ALA	0.01	0.07	0.142857	136.8	86.4	1.58333	1
ATP7B	Wilson disease	P35670	VAL	1146	MET	0.01	0.07	0.142857	136.8	161	0.849689	1
ALDH7A1	Pyridoxine-dependent epilepsy	P49419	TYR	354	SER	0.02	0.14	0.142857	190.5	86.2	2.20998	3
ALDH7A1	Pyridoxine-dependent epilepsy	P49419	TYR	354	CYS	0.02	0.14	0.142857	190.5	107.9	1.76552	3
PDHA1	Pyruvate dehydrogenase E1-alpha deficiency	P08559	MET	155	ILE	0.02	0.14	0.142857	161	164.6	0.978129	1
SERPING1	Hereditary angioedema type 1	P05155	LEU	153	ARG	0.01	0.07	0.142857	164.6	197.3	0.834263	1
SERPING1	Hereditary angioedema type 1	P05155	VAL	332	GLY	0.01	0.07	0.142857	136.8	57.8	2.36678	1
CILK1	Endocrine-cerebro-osteodysplasia syndrome	Q9UPZ9	ARG	272	GLN	0.03	0.21	0.142857	197.3	141.9	1.39042	3
GUCY2D	Leber congenital amaurosis	Q02846	GLU	103	LYS	0.03	0.2	0.15	128.7	166.2	0.774368	3
GUCY2D	Leber congenital amaurosis	Q02846	GLU	103	VAL	0.03	0.2	0.15	128.7	136.8	0.940789	3
AHI1	Joubert syndrome	Q8N157	TRP	787	CYS	0.04	0.26	0.153846	225.1	107.9	2.08619	3
WAS	X-linked severe congenital neutropenia	P42768	PHE	128	LEU	0.02	0.13	0.153846	187.2	164.6	1.1373	1
WAS	X-linked severe congenital neutropenia	P42768	PHE	128	CYS	0.02	0.13	0.153846	187.2	107.9	1.73494	1
WAS	X-linked severe congenital neutropenia	P42768	PHE	128	SER	0.02	0.13	0.153846	187.2	86.2	2.17169	1
TPRKB	Galloway-Mowat syndrome	Q9Y3C4	TYR	149	CYS	0.02	0.13	0.153846	190.5	107.9	1.76552	3
TPRKB	Galloway-Mowat syndrome	Q9Y3C4	TYR	149	ASN	0.02	0.13	0.153846	190.5	115.6	1.64792	3
NAGA	Alpha-N-acetylgalactosaminidase deficiency type 2	P17050	ARG	329	TRP	0.02	0.13	0.153846	197.3	225.1	0.876499	3
FLNA	Frontometaphyseal dysplasia	P21333	PHE	2578	LEU	0.05	0.32	0.15625	187.2	164.6	1.1373	3
PCCB	Propionic acidemia	P05166	ALA	267	ASP	0.01	0.06	0.166667	86.4	108.5	0.796313	1
GUCY2D	Leber congenital amaurosis	Q02846	PHE	565	SER	0.03	0.18	0.166667	187.2	86.2	2.17169	1
RHO	Retinitis pigmentosa	P08100	SER	176	PHE	0.01	0.06	0.166667	86.2	187.2	0.46047	3
GLA	Fabry disease	P06280	MET	187	ILE	0.01	0.06	0.166667	161	164.6	0.978129	1
GLA	Fabry disease	P06280	MET	187	VAL	0.01	0.06	0.166667	161	136.8	1.1769	1
TP53	Li-Fraumeni syndrome	P04637	MET	246	ILE	0.01	0.06	0.166667	161	164.6	0.978129	1
TP53	Li-Fraumeni syndrome	P04637	MET	246	LYS	0.01	0.06	0.166667	161	166.2	0.968712	1
TP53	Li-Fraumeni syndrome	P04637	MET	246	VAL	0.01	0.06	0.166667	161	136.8	1.1769	1
NFIX	Malan overgrowth syndrome	Q14938	LEU	79	PRO	0.01	0.06	0.166667	164.6	120.6	1.36484	1
CFTR	Cystic fibrosis	P13569	PHE	1286	SER	0.01	0.06	0.166667	187.2	86.2	2.17169	1
SPTB	Hereditary spherocytosis	P11277	TRP	202	ARG	0.01	0.06	0.166667	225.1	197.3	1.1409	3
ATP7B	Wilson disease	P35670	ALA	1274	THR	0.01	0.06	0.166667	86.4	113.5	0.761233	1
WAS	X-linked severe congenital neutropenia	P42768	LEU	101	PRO	0.01	0.06	0.166667	164.6	120.6	1.36484	1
CHRNG	Autosomal recessive multiple pterygium syndrome	P07510	VAL	107	GLY	0.01	0.06	0.166667	136.8	57.8	2.36678	1
PDHA1	Pyruvate dehydrogenase E1-alpha deficiency	P08559	VAL	171	MET	0.01	0.06	0.166667	136.8	161	0.849689	1
ERCC6	Cockayne syndrome type 2	Q03468	TRP	851	ARG	0.01	0.06	0.166667	225.1	197.3	1.1409	3
ERCC6	Cockayne syndrome type 2	Q03468	TRP	851	ARG	0.01	0.06	0.166667	225.1	197.3	1.1409	3
SERPING1	Hereditary angioedema type 1	P05155	LEU	193	PRO	0.01	0.06	0.166667	164.6	120.6	1.36484	1
RBM28	ANE syndrome	Q9NW13	LEU	351	PRO	0.02	0.12	0.166667	164.6	120.6	1.36484	1
TGM5	Acral peeling skin syndrome	O43548	PHE	39	ILE	0.02	0.12	0.166667	187.2	164.6	1.1373	1
POC1A	Short stature-onychodysplasia-facial dysmorphism-hypotrichosis syndrome	Q8NBT0	VAL	22	PHE	0.01	0.06	0.166667	136.8	187.2	0.730769	1
FDXR	Auditory neuropathy-optic atrophy syndrome	P22570	LEU	215	VAL	0.02	0.12	0.166667	164.6	136.8	1.20322	1
PDE6B	Retinitis pigmentosa	P35913	TYR	582	HIS	0.05	0.29	0.172414	190.5	150.1	1.26915	3
WAS	X-linked severe congenital neutropenia	P42768	TYR	107	HIS	0.04	0.23	0.173913	190.5	150.1	1.26915	3
HPRT1	Lesch-Nyhan syndrome	P00492	PHE	199	VAL	0.02	0.11	0.181818	187.2	136.8	1.36842	1
FH	Hereditary leiomyomatosis and renal cell cancer	P07954	CYS	434	TYR	0.02	0.11	0.181818	107.9	190.5	0.566404	1
CFTR	Cystic fibrosis	P13569	LEU	1324	PRO	0.02	0.11	0.181818	164.6	120.6	1.36484	1
CUL7	3M syndrome	Q14999	LEU	1014	ARG	0.02	0.11	0.181818	164.6	197.3	0.834263	1
NEK9	Nevus comedonicus syndrome	Q8TD19	ILE	167	THR	0.02	0.11	0.181818	164.6	113.5	1.45022	1
PCSK1	Obesity due to prohormone convertase I deficiency	P29120	LEU	449	PRO	0.02	0.11	0.181818	164.6	120.6	1.36484	1
TGFBI	Epithelial basement membrane dystrophy	Q15582	LEU	509	ARG	0.02	0.11	0.181818	164.6	197.3	0.834263	1
STK11	Peutz-Jeghers syndrome	Q15831	ARG	297	GLY	0.03	0.16	0.1875	197.3	57.8	3.41349	3
STK11	Peutz-Jeghers syndrome	Q15831	ARG	297	SER	0.03	0.16	0.1875	197.3	86.2	2.28886	3
ATP6V0A4	Autosomal recessive distal renal tubular acidosis	Q9HBG4	PHE	817	LEU	0.03	0.16	0.1875	187.2	164.6	1.1373	1
MYO7A	Usher syndrome type 1	Q13402	ARG	1883	GLN	0.04	0.21	0.190476	197.3	141.9	1.39042	3
MVK	Mevalonic aciduria	Q03426	ILE	268	THR	0.02	0.1	0.2	164.6	113.5	1.45022	1
FANCA	Fanconi anemia	O15360	LEU	358	ARG	0.01	0.05	0.2	164.6	197.3	0.834263	1
BBS10	Bardet-Biedl syndrome	Q8TAM1	LEU	55	PRO	0.01	0.05	0.2	164.6	120.6	1.36484	1
MLH1	Lynch syndrome	P40692	LEU	622	PRO	0.01	0.05	0.2	164.6	120.6	1.36484	1
MLH1	Lynch syndrome	P40692	LEU	622	HIS	0.01	0.05	0.2	164.6	150.1	1.0966	1
PIK3CA	Cowden syndrome	P42336	MET	1043	ILE	0.02	0.1	0.2	161	164.6	0.978129	1
PIK3CA	Megalencephaly-capillary malformation-polymicrogyria syndrome	P42336	MET	1043	ILE	0.02	0.1	0.2	161	164.6	0.978129	1
PIK3CA	Megalencephaly-capillary malformation-polymicrogyria syndrome	P42336	MET	1043	LEU	0.02	0.1	0.2	161	164.6	0.978129	1
EDAR	Autosomal recessive hypohidrotic ectodermal dysplasia	Q9UNE0	ILE	431	MET	0.01	0.05	0.2	164.6	161	1.02236	1
EDAR	Autosomal recessive hypohidrotic ectodermal dysplasia	Q9UNE0	ILE	431	THR	0.01	0.05	0.2	164.6	113.5	1.45022	1
CYP4F22	Lamellar ichthyosis	Q6NT55	PHE	59	LEU	0.06	0.3	0.2	187.2	164.6	1.1373	3
GLA	Fabry disease	P06280	PHE	159	SER	0.01	0.05	0.2	187.2	86.2	2.17169	1
GLA	Fabry disease	P06280	PHE	159	CYS	0.01	0.05	0.2	187.2	107.9	1.73494	1
F5	Congenital factor V deficiency	P12259	PHE	218	SER	0.01	0.05	0.2	187.2	86.2	2.17169	1
PTCH1	Gorlin syndrome	Q13635	SER	1132	PHE	0.01	0.05	0.2	86.2	187.2	0.46047	3
PTCH1	Gorlin syndrome	Q13635	SER	1132	PRO	0.01	0.05	0.2	86.2	120.6	0.71476	3
PTCH1	Gorlin syndrome	Q13635	SER	1132	PRO	0.01	0.05	0.2	86.2	120.6	0.71476	3
TMEM67	RHYNS syndrome	Q5HYA8	LEU	349	SER	0.02	0.1	0.2	164.6	86.2	1.90951	1
SLC26A2	Multiple epiphyseal dysplasia type 4	P50443	SER	157	PRO	0.01	0.05	0.2	86.2	120.6	0.71476	3
SCN4A	Hyperkalemic periodic paralysis	P35499	ASN	1366	LYS	0.01	0.05	0.2	115.6	166.2	0.695548	3
ENG	Hereditary hemorrhagic telangiectasia	P17813	ALA	308	ASP	0.01	0.05	0.2	86.4	108.5	0.796313	1
ENG	Hereditary hemorrhagic telangiectasia	P17813	LEU	299	ARG	0.01	0.05	0.2	164.6	197.3	0.834263	1
ENG	Hereditary hemorrhagic telangiectasia	P17813	LEU	299	VAL	0.01	0.05	0.2	164.6	136.8	1.20322	1
CERKL	Retinitis pigmentosa	Q49MI3	VAL	61	GLU	0.01	0.05	0.2	136.8	128.7	1.06294	1
PFN1	Amyotrophic lateral sclerosis	P07737	CYS	71	GLY	0.02	0.1	0.2	107.9	57.8	1.86678	1
PROM1	Stargardt disease	O43490	LEU	245	PRO	0.02	0.1	0.2	164.6	120.6	1.36484	1
ITGA2B	Glanzmann thrombasthenia	P08514	ILE	596	THR	0.01	0.05	0.2	164.6	113.5	1.45022	1
ITGA2B	Glanzmann thrombasthenia	P08514	VAL	329	PHE	0.01	0.05	0.2	136.8	187.2	0.730769	1
ATP7B	Wilson disease	P35670	SER	1362	ALA	0.02	0.1	0.2	86.2	86.4	0.997685	3
ATP7B	Wilson disease	P35670	ILE	1021	LYS	0.02	0.1	0.2	164.6	166.2	0.990373	1
ABAT	Gamma-aminobutyric acid transaminase deficiency	P80404	PHE	213	CYS	0.01	0.05	0.2	187.2	107.9	1.73494	1
GBA1	Gaucher disease-ophthalmoplegia-cardiovascular calcification syndrome	P04062	PHE	255	TYR	0.01	0.05	0.2	187.2	190.5	0.982677	1
GBA1	Gaucher disease-ophthalmoplegia-cardiovascular calcification syndrome	P04062	PHE	255	TYR	0.01	0.05	0.2	187.2	190.5	0.982677	1
CUL7	3M syndrome	Q14999	GLU	1021	LYS	0.01	0.05	0.2	128.7	166.2	0.774368	3
WNT10A	Odonto-onycho-dermal dysplasia	Q9GZT5	ALA	92	THR	0.01	0.05	0.2	86.4	113.5	0.761233	1
TRAF3IP1	Senior-Loken syndrome	Q8TDR0	ILE	17	MET	0.03	0.15	0.2	164.6	161	1.02236	1
WFS1	Wolfram syndrome	O76024	TYR	669	CYS	0.02	0.1	0.2	190.5	107.9	1.76552	3
RAB23	Carpenter syndrome	Q9ULC3	VAL	161	LEU	0.01	0.05	0.2	136.8	164.6	0.831106	1
ABCB11	Progressive familial intrahepatic cholestasis type 2	O95342	ALA	535	ASP	0.01	0.05	0.2	86.4	108.5	0.796313	1
EIF2S3	MEHMO syndrome	P41091	ILE	207	THR	0.01	0.05	0.2	164.6	113.5	1.45022	1
FGF3	Deafness with labyrinthine aplasia, microtia, and microdontia	P11487	LEU	105	HIS	0.02	0.1	0.2	164.6	150.1	1.0966	1
SERPING1	Hereditary angioedema type 1	P05155	VAL	473	MET	0.01	0.05	0.2	136.8	161	0.849689	1
MYO7A	Usher syndrome type 1	Q13402	LEU	406	GLN	0.01	0.05	0.2	164.6	141.9	1.15997	1
FH	Hereditary leiomyomatosis and renal cell cancer	P07954	HIS	318	TYR	0.03	0.14	0.214286	150.1	190.5	0.787927	3
CHST6	Macular corneal dystrophy	Q9GZX3	TRP	333	ARG	0.03	0.14	0.214286	225.1	197.3	1.1409	3
SH3TC2	Charcot-Marie-Tooth disease type 4C	Q8TF17	LEU	139	PRO	0.03	0.14	0.214286	164.6	120.6	1.36484	1
TUBA1A	Lissencephaly due to TUBA1A mutation	Q71U36	MET	425	LYS	0.03	0.14	0.214286	161	166.2	0.968712	1
ACO2	Infantile cerebellar-retinal degeneration	Q99798	PHE	414	VAL	0.03	0.14	0.214286	187.2	136.8	1.36842	1
ATP13A2	Kufor-Rakeb syndrome	Q9NQ11	MET	854	ARG	0.05	0.23	0.217391	161	197.3	0.816016	3
BTK	X-linked agammaglobulinemia	Q06187	LEU	512	PRO	0.02	0.09	0.222222	164.6	120.6	1.36484	1
RPE65	Retinitis pigmentosa	Q16518	LEU	408	PRO	0.04	0.18	0.222222	164.6	120.6	1.36484	1
RPE65	Retinitis pigmentosa	Q16518	PHE	57	SER	0.02	0.09	0.222222	187.2	86.2	2.17169	1
GP1BA	Bernard-Soulier syndrome	P07359	ASN	150	SER	0.04	0.18	0.222222	115.6	86.2	1.34107	3
GLA	Fabry disease	P06280	CYS	382	SER	0.02	0.09	0.222222	107.9	86.2	1.25174	1
GLA	Fabry disease	P06280	SER	148	ARG	0.02	0.09	0.222222	86.2	197.3	0.436898	3
GLA	Fabry disease	P06280	SER	148	ASN	0.02	0.09	0.222222	86.2	115.6	0.745675	3
GLA	Fabry disease	P06280	PHE	113	SER	0.06	0.27	0.222222	187.2	86.2	2.17169	3
GLA	Fabry disease	P06280	PHE	113	LEU	0.06	0.27	0.222222	187.2	164.6	1.1373	3
GLA	Fabry disease	P06280	PHE	113	ILE	0.06	0.27	0.222222	187.2	164.6	1.1373	3
AR	Partial androgen insensitivity syndrome	P10275	VAL	867	MET	0.02	0.09	0.222222	136.8	161	0.849689	1
AR	Partial androgen insensitivity syndrome	P10275	VAL	867	LEU	0.02	0.09	0.222222	136.8	164.6	0.831106	1
PGK1	Glycogen storage disease due to phosphoglycerate kinase 1 deficiency	P00558	CYS	50	TRP	0.04	0.18	0.222222	107.9	225.1	0.479343	1
BEST1	Autosomal recessive bestrophinopathy	O76090	ILE	201	THR	0.02	0.09	0.222222	164.6	113.5	1.45022	1
TGFBR2	Loeys-Dietz syndrome	P37173	ARG	528	SER	0.06	0.27	0.222222	197.3	86.2	2.28886	3
TGFBR2	Loeys-Dietz syndrome	P37173	ARG	528	CYS	0.06	0.27	0.222222	197.3	107.9	1.82854	3
TGFBR2	Loeys-Dietz syndrome	P37173	ARG	528	HIS	0.06	0.27	0.222222	197.3	150.1	1.31446	3
GRK1	Oguchi disease	Q15835	ARG	438	CYS	0.06	0.27	0.222222	197.3	107.9	1.82854	3
ALAS2	X-linked sideroblastic anemia	P22557	HIS	524	ARG	0.06	0.27	0.222222	150.1	197.3	0.76077	3
ALAS2	X-linked sideroblastic anemia	P22557	HIS	524	ASP	0.06	0.27	0.222222	150.1	108.5	1.38341	3
PRKCG	Spinocerebellar ataxia type 14	P05129	HIS	36	ARG	0.02	0.09	0.222222	150.1	197.3	0.76077	3
COQ8A	Autosomal recessive ataxia due to ubiquinone deficiency	Q8NI60	TYR	514	CYS	0.06	0.27	0.222222	190.5	107.9	1.76552	3
MYO7A	Usher syndrome type 1	Q13402	LEU	366	PRO	0.02	0.09	0.222222	164.6	120.6	1.36484	1
HGD	Alkaptonuria	Q93099	PHE	100	SER	0.05	0.22	0.227273	187.2	86.2	2.17169	3
GNPTAB	Mucolipidosis type II	Q3T906	PHE	374	LEU	0.05	0.22	0.227273	187.2	164.6	1.1373	3
BBS12	Bardet-Biedl syndrome	Q6ZW61	VAL	409	MET	0.03	0.13	0.230769	136.8	161	0.849689	1
CTSC	Papillon-Lefèvre syndrome	P53634	LEU	68	ARG	0.03	0.13	0.230769	164.6	197.3	0.834263	1
CFTR	Cystic fibrosis	P13569	ILE	1234	VAL	0.04	0.17	0.235294	164.6	136.8	1.20322	1
EYA1	Otofaciocervical syndrome	Q99502	LEU	583	PRO	0.04	0.17	0.235294	164.6	120.6	1.36484	1
GUSB	Mucopolysaccharidosis type 7	P08236	ARG	36	LEU	0.06	0.25	0.24	197.3	164.6	1.19866	3
CFTR	Cystic fibrosis	P13569	TRP	19	CYS	0.07	0.29	0.241379	225.1	107.9	2.08619	3
ALK	Neuroblastoma	Q9UM73	PHE	1174	LEU	0.07	0.29	0.241379	187.2	164.6	1.1373	3
ALK	Neuroblastoma	Q9UM73	PHE	1174	ILE	0.07	0.29	0.241379	187.2	164.6	1.1373	3
ALK	Neuroblastoma	Q9UM73	PHE	1174	LEU	0.07	0.29	0.241379	187.2	164.6	1.1373	3
ALK	Neuroblastoma	Q9UM73	PHE	1174	VAL	0.07	0.29	0.241379	187.2	136.8	1.36842	3
ALOX12B	Lamellar ichthyosis	O75342	TYR	521	CYS	0.08	0.33	0.242424	190.5	107.9	1.76552	3
AHI1	Joubert syndrome	Q8N157	HIS	696	ARG	0.11	0.45	0.244444	150.1	197.3	0.76077	3
PCCA	Propionic acidemia	P05165	ILE	164	THR	0.01	0.04	0.25	164.6	113.5	1.45022	1
ADSL	Adenylosuccinate lyase deficiency	P30566	MET	26	ILE	0.02	0.08	0.25	161	164.6	0.978129	1
BTK	X-linked agammaglobulinemia	Q06187	MET	630	THR	0.01	0.04	0.25	161	113.5	1.4185	1
BTK	X-linked agammaglobulinemia	Q06187	MET	630	LYS	0.01	0.04	0.25	161	166.2	0.968712	1
BTK	X-linked agammaglobulinemia	Q06187	LEU	295	PRO	0.02	0.08	0.25	164.6	120.6	1.36484	1
HGD	Alkaptonuria	Q93099	PRO	230	THR	0.01	0.04	0.25	120.6	113.5	1.06256	3
HGD	Alkaptonuria	Q93099	PRO	230	SER	0.01	0.04	0.25	120.6	86.2	1.39907	3
HGD	Alkaptonuria	Q93099	TRP	97	CYS	0.02	0.08	0.25	225.1	107.9	2.08619	3
HGD	Alkaptonuria	Q93099	TRP	97	GLY	0.02	0.08	0.25	225.1	57.8	3.89446	3
HGD	Alkaptonuria	Q93099	TRP	97	ARG	0.02	0.08	0.25	225.1	197.3	1.1409	3
AIPL1	Leber congenital amaurosis	Q9NZN9	ALA	197	PRO	0.01	0.04	0.25	86.4	120.6	0.716418	1
CRB1	Retinitis pigmentosa	P82279	ILE	1100	THR	0.02	0.08	0.25	164.6	113.5	1.45022	1
CRB1	Retinitis pigmentosa	P82279	ILE	1100	ARG	0.02	0.08	0.25	164.6	197.3	0.834263	1
FANCA	Fanconi anemia	O15360	LEU	817	PRO	0.02	0.08	0.25	164.6	120.6	1.36484	1
BBS4	Bardet-Biedl syndrome	Q96RK4	ALA	364	GLU	0.01	0.04	0.25	86.4	128.7	0.671329	1
SCN5A	Brugada syndrome	Q14524	ARG	121	GLN	0.02	0.08	0.25	197.3	141.9	1.39042	3
SCN5A	Brugada syndrome	Q14524	ARG	121	TRP	0.02	0.08	0.25	197.3	225.1	0.876499	3
MSH2	Lynch syndrome	P43246	LEU	173	ARG	0.01	0.04	0.25	164.6	197.3	0.834263	1
MSH2	Lynch syndrome	P43246	LEU	173	PRO	0.01	0.04	0.25	164.6	120.6	1.36484	1
MSH2	Lynch syndrome	P43246	LEU	440	ARG	0.02	0.08	0.25	164.6	197.3	0.834263	1
MSH2	Lynch syndrome	P43246	LEU	440	PRO	0.02	0.08	0.25	164.6	120.6	1.36484	1
PTEN	Cowden syndrome	P60484	LEU	108	PRO	0.02	0.08	0.25	164.6	120.6	1.36484	1
PTEN	Cowden syndrome	P60484	TYR	155	HIS	0.01	0.04	0.25	190.5	150.1	1.26915	3
PTEN	Cowden syndrome	P60484	TYR	155	SER	0.01	0.04	0.25	190.5	86.2	2.20998	3
GJA1	Oculodentodigital dysplasia	P17302	ALA	44	VAL	0.01	0.04	0.25	86.4	136.8	0.631579	1
FUCA1	Fucosidosis	P04066	LEU	410	ARG	0.04	0.16	0.25	164.6	197.3	0.834263	1
SLC7A7	Lysinuric protein intolerance	Q9UM01	ASN	365	TYR	0.01	0.04	0.25	115.6	190.5	0.606824	3
AR	Kennedy disease	P10275	PHE	726	LEU	0.02	0.08	0.25	187.2	164.6	1.1373	1
PTPN11	Noonan syndrome	Q06124	ILE	56	VAL	0.02	0.08	0.25	164.6	136.8	1.20322	1
PTPN11	Noonan syndrome	Q06124	ILE	56	THR	0.02	0.08	0.25	164.6	113.5	1.45022	1
INSR	Leprechaunism	P06213	ASN	458	ASP	0.01	0.04	0.25	115.6	108.5	1.06544	3
CFTR	Cystic fibrosis	P13569	LEU	927	PRO	0.02	0.08	0.25	164.6	120.6	1.36484	1
CDKN2A	Familial melanoma	P42771	LEU	16	PRO	0.01	0.04	0.25	164.6	120.6	1.36484	1
CDKN2A	Familial melanoma	P42771	LEU	16	ARG	0.01	0.04	0.25	164.6	197.3	0.834263	1
FOXC1	Axenfeld-Rieger syndrome	Q12948	PHE	136	SER	0.03	0.12	0.25	187.2	86.2	2.17169	1
MERTK	Retinitis pigmentosa	Q12866	CYS	115	TRP	0.02	0.08	0.25	107.9	225.1	0.479343	1
SEMA4A	Retinitis pigmentosa	Q9H3S1	PHE	350	CYS	0.02	0.08	0.25	187.2	107.9	1.73494	1
FIG4	Bilateral parasagittal parieto-occipital polymicrogyria	Q92562	ASN	231	ASP	0.01	0.04	0.25	115.6	108.5	1.06544	3
EFL1	Shwachman-Diamond syndrome	Q7Z2Z2	CYS	883	GLY	0.02	0.08	0.25	107.9	57.8	1.86678	1
DHCR7	Smith-Lemli-Opitz syndrome	Q9UBM7	CYS	66	TYR	0.01	0.04	0.25	107.9	190.5	0.566404	1
SLC4A1	Hereditary spherocytosis	P02730	ARG	808	HIS	0.01	0.04	0.25	197.3	150.1	1.31446	3
ITGA2B	Glanzmann thrombasthenia	P08514	ILE	518	ASN	0.03	0.12	0.25	164.6	115.6	1.42388	1
ERCC5	Xeroderma pigmentosum	P28715	ALA	818	VAL	0.02	0.08	0.25	86.4	136.8	0.631579	1
MMP13	Metaphyseal chondrodysplasia, Spahr type	P45452	HIS	232	ASN	0.05	0.2	0.25	150.1	115.6	1.29844	3
ATP1A3	Cerebellar ataxia-areflexia-pes cavus-optic atrophy-sensorineural hearing loss syndrome	P13637	ASP	801	ASN	0.02	0.08	0.25	108.5	115.6	0.938581	3
ATP1A3	Alternating hemiplegia of childhood	P13637	ASP	801	HIS	0.02	0.08	0.25	108.5	150.1	0.722851	3
ROR2	Autosomal recessive Robinow syndrome	Q01974	CYS	83	TYR	0.01	0.04	0.25	107.9	190.5	0.566404	1
TERT	Dyskeratosis congenita	O14746	ARG	865	HIS	0.01	0.04	0.25	197.3	150.1	1.31446	3
RTEL1	Dyskeratosis congenita	Q9NZ71	MET	492	ILE	0.02	0.08	0.25	161	164.6	0.978129	1
LMOD1	Megacystis-microcolon-intestinal hypoperistalsis syndrome	P29536	THR	369	MET	0.01	0.04	0.25	113.5	161	0.704969	3
MLC1	Megalencephalic leukoencephalopathy with subcortical cysts	Q15049	PRO	92	SER	0.01	0.04	0.25	120.6	86.2	1.39907	3
WNT10A	Odonto-onycho-dermal dysplasia	Q9GZT5	VAL	145	MET	0.01	0.04	0.25	136.8	161	0.849689	1
ALDH7A1	Pyridoxine-dependent epilepsy	P49419	TYR	516	CYS	0.01	0.04	0.25	190.5	107.9	1.76552	3
ALDH7A1	Pyridoxine-dependent epilepsy	P49419	TRP	470	GLY	0.02	0.08	0.25	225.1	57.8	3.89446	3
MET	Papillary renal cell carcinoma	P08581	LEU	1195	VAL	0.02	0.08	0.25	164.6	136.8	1.20322	1
PLA2G6	Infantile neuroaxonal dystrophy	O60733	ALA	357	THR	0.02	0.08	0.25	86.4	113.5	0.761233	1
TGFBR2	Familial thoracic aortic aneurysm and aortic dissection	P37173	CYS	520	ARG	0.01	0.04	0.25	107.9	197.3	0.546883	1
PDHA1	Pyruvate dehydrogenase E1-alpha deficiency	P08559	ARG	302	CYS	0.13	0.52	0.25	197.3	107.9	1.82854	3
PDHA1	Pyruvate dehydrogenase E1-alpha deficiency	P08559	ARG	302	HIS	0.13	0.52	0.25	197.3	150.1	1.31446	3
ABCB4	Progressive familial intrahepatic cholestasis type 3	P21439	CYS	955	PHE	0.02	0.08	0.25	107.9	187.2	0.576389	1
SMAD3	Familial thoracic aortic aneurysm and aortic dissection	P84022	TRP	92	CYS	0.01	0.04	0.25	225.1	107.9	2.08619	3
DARS2	Leukoencephalopathy with brain stem and spinal cord involvement-high lactate syndrome	Q6PI48	LEU	486	VAL	0.01	0.04	0.25	164.6	136.8	1.20322	1
SLC40A1	Hemochromatosis type 4	Q9NP59	LEU	233	PRO	0.03	0.12	0.25	164.6	120.6	1.36484	1
IGFALS	Short stature due to primary acid-labile subunit deficiency	P35858	CYS	540	ARG	0.02	0.08	0.25	107.9	197.3	0.546883	1
RARS2	Pontocerebellar hypoplasia type 6	Q5T160	LEU	283	GLN	0.02	0.08	0.25	164.6	141.9	1.15997	1
MYO7A	Usher syndrome type 1	Q13402	TYR	560	CYS	0.01	0.04	0.25	190.5	107.9	1.76552	3
PIGN	Multiple congenital anomalies-hypotonia-seizures syndrome	O95427	SER	688	ARG	0.02	0.08	0.25	86.2	197.3	0.436898	3
MOCS2	Sulfite oxidase deficiency due to molybdenum cofactor deficiency type B	O96033	VAL	7	PHE	0.03	0.12	0.25	136.8	187.2	0.730769	1
IGSF1	X-linked central congenital hypothyroidism with late-onset testicular enlargement	Q8N6C5	SER	858	PHE	0.02	0.08	0.25	86.2	187.2	0.46047	3
ECEL1	Distal arthrogryposis type 5D	O95672	TYR	290	CYS	0.02	0.08	0.25	190.5	107.9	1.76552	3
TBL1XR1	Pierpont syndrome	Q9BZK7	VAL	172	LEU	0.01	0.04	0.25	136.8	164.6	0.831106	1
PRNP	Huntington disease-like 1	P04156	PHE	198	SER	0.08	0.31	0.258065	187.2	86.2	2.17169	3
ENG	Hereditary hemorrhagic telangiectasia	P17813	MET	414	ARG	0.08	0.31	0.258065	161	197.3	0.816016	3
ENG	Hereditary hemorrhagic telangiectasia	P17813	MET	414	LYS	0.08	0.31	0.258065	161	166.2	0.968712	3
KRAS	Cardiofaciocutaneous syndrome	P01116	TYR	71	HIS	0.05	0.19	0.263158	190.5	150.1	1.26915	3
MERTK	Retinitis pigmentosa	Q12866	ARG	844	CYS	0.05	0.19	0.263158	197.3	107.9	1.82854	3
SEPSECS	Pontocerebellar hypoplasia type 2	Q9HD40	TYR	334	CYS	0.05	0.19	0.263158	190.5	107.9	1.76552	3
BBS1	Bardet-Biedl syndrome	Q8NFJ9	LEU	288	ARG	0.09	0.34	0.264706	164.6	197.3	0.834263	3
IRF6	Van der Woude syndrome	O14896	LEU	87	PHE	0.04	0.15	0.266667	164.6	187.2	0.879274	1
ATP7B	Wilson disease	P35670	LEU	1083	PHE	0.08	0.3	0.266667	164.6	187.2	0.879274	3
ERCC2	Xeroderma pigmentosum	P18074	CYS	259	TYR	0.04	0.15	0.266667	107.9	190.5	0.566404	1
SETD5	Intellectual disability-facial dysmorphism syndrome due to SETD5 haploinsufficiency	Q9C0A6	LEU	292	SER	0.07	0.26	0.269231	164.6	86.2	1.90951	3
PHF6	Borjeson-Forssman-Lehmann syndrome	Q8IWS0	SER	49	LEU	0.03	0.11	0.272727	86.2	164.6	0.523694	3
INSR	Leprechaunism	P06213	TRP	439	SER	0.03	0.11	0.272727	225.1	86.2	2.61137	3
SOS1	Noonan syndrome	Q07889	ILE	733	PHE	0.03	0.11	0.272727	164.6	187.2	0.879274	1
CTSC	Papillon-Lefèvre syndrome	P53634	TRP	39	SER	0.03	0.11	0.272727	225.1	86.2	2.61137	3
ENG	Hereditary hemorrhagic telangiectasia	P17813	MET	269	ARG	0.09	0.33	0.272727	161	197.3	0.816016	3
PRPH2	Retinitis pigmentosa	P23942	SER	212	GLY	0.03	0.11	0.272727	86.2	57.8	1.49135	3
MMP13	Spondyloepimetaphyseal dysplasia, Missouri type	P45452	PHE	75	LEU	0.03	0.11	0.272727	187.2	164.6	1.1373	1
GRK1	Oguchi disease	Q15835	LEU	157	PRO	0.03	0.11	0.272727	164.6	120.6	1.36484	1
ACO2	Infantile cerebellar-retinal degeneration	Q99798	VAL	364	ALA	0.03	0.11	0.272727	136.8	86.4	1.58333	1
MTHFR	Homocystinuria due to methylene tetrahydrofolate reductase deficiency	P42898	TRP	59	SER	0.05	0.18	0.277778	225.1	86.2	2.61137	3
NSD1	Sotos syndrome	Q96L73	CYS	1895	TYR	0.05	0.18	0.277778	107.9	190.5	0.566404	1
NSD1	Sotos syndrome	Q96L73	CYS	1895	TRP	0.05	0.18	0.277778	107.9	225.1	0.479343	1
ATP1A2	Alternating hemiplegia of childhood	P50993	ILE	293	MET	0.05	0.18	0.277778	164.6	161	1.02236	1
PLA2G6	Infantile neuroaxonal dystrophy	O60733	PHE	568	SER	0.1	0.36	0.277778	187.2	86.2	2.17169	3
ELAC2	Combined oxidative phosphorylation defect type 17	Q9BQ52	PHE	154	LEU	0.1	0.36	0.277778	187.2	164.6	1.1373	3
MSH6	Lynch syndrome	P52701	PHE	706	SER	0.07	0.25	0.28	187.2	86.2	2.17169	3
PCCA	Propionic acidemia	P05165	PRO	423	SER	0.04	0.14	0.285714	120.6	86.2	1.39907	3
PCCA	Propionic acidemia	P05165	PRO	423	LEU	0.04	0.14	0.285714	120.6	164.6	0.732685	3
SLC16A2	Allan-Herndon-Dudley syndrome	P36021	LEU	438	PRO	0.06	0.21	0.285714	164.6	120.6	1.36484	3
FANCA	Fanconi anemia	O15360	ALA	1399	PRO	0.02	0.07	0.285714	86.4	120.6	0.716418	1
MSH2	Lynch syndrome	P43246	LEU	556	TRP	0.04	0.14	0.285714	164.6	225.1	0.731231	1
MLH1	Lynch syndrome	P40692	LEU	582	PRO	0.02	0.07	0.285714	164.6	120.6	1.36484	1
PTEN	Cowden syndrome	P60484	ILE	101	THR	0.02	0.07	0.285714	164.6	113.5	1.45022	1
PTEN	Cowden syndrome	P60484	ARG	159	GLY	0.02	0.07	0.285714	197.3	57.8	3.41349	3
GLA	Fabry disease	P06280	TYR	86	HIS	0.04	0.14	0.285714	190.5	150.1	1.26915	3
CTSA	Galactosialidosis	P10619	LEU	236	PRO	0.02	0.07	0.285714	164.6	120.6	1.36484	1
PTCH1	Gorlin syndrome	Q13635	SER	554	ARG	0.02	0.07	0.285714	86.2	197.3	0.436898	3
RET	Multiple endocrine neoplasia type 2A	P07949	CYS	620	ARG	0.02	0.07	0.285714	107.9	197.3	0.546883	1
RET	Multiple endocrine neoplasia type 2A	P07949	CYS	620	GLY	0.02	0.07	0.285714	107.9	57.8	1.86678	1
RET	Multiple endocrine neoplasia type 2A	P07949	CYS	620	SER	0.02	0.07	0.285714	107.9	86.2	1.25174	1
RET	Multiple endocrine neoplasia type 2B	P07949	CYS	620	PHE	0.02	0.07	0.285714	107.9	187.2	0.576389	1
CASR	Neonatal severe primary hyperparathyroidism	P41180	THR	138	MET	0.02	0.07	0.285714	113.5	161	0.704969	3
ARL13B	Joubert syndrome	Q3SXY8	VAL	22	GLY	0.04	0.14	0.285714	136.8	57.8	2.36678	1
ABCA4	Stargardt disease	P78363	LEU	1940	PRO	0.02	0.07	0.285714	164.6	120.6	1.36484	1
ATP7B	Wilson disease	P35670	ALA	1295	VAL	0.04	0.14	0.285714	86.4	136.8	0.631579	1
FLNA	Melnick-Needles syndrome	P21333	VAL	2644	LEU	0.04	0.14	0.285714	136.8	164.6	0.831106	1
ASAH1	Spinal muscular atrophy-progressive myoclonic epilepsy syndrome	Q13510	ARG	386	GLN	0.02	0.07	0.285714	197.3	141.9	1.39042	3
SEC23A	Craniolenticulosutural dysplasia	Q15436	PHE	382	LEU	0.02	0.07	0.285714	187.2	164.6	1.1373	1
COL4A3	Autosomal dominant Alport syndrome	Q01955	SER	1492	CYS	0.02	0.07	0.285714	86.2	107.9	0.798888	3
GRIN2A	Landau-Kleffner syndrome	Q12879	MET	705	VAL	0.02	0.07	0.285714	161	136.8	1.1769	1
SERPING1	Hereditary angioedema type 1	P05155	PHE	236	VAL	0.04	0.14	0.285714	187.2	136.8	1.36842	1
SERPING1	Hereditary angioedema type 1	P05155	PHE	236	SER	0.04	0.14	0.285714	187.2	86.2	2.17169	1
SERPING1	Hereditary angioedema type 1	P05155	LEU	430	PRO	0.02	0.07	0.285714	164.6	120.6	1.36484	1
SERPING1	Hereditary angioedema type 1	P05155	LEU	430	ARG	0.02	0.07	0.285714	164.6	197.3	0.834263	1
SERPING1	Hereditary angioedema type 1	P05155	LEU	430	GLN	0.02	0.07	0.285714	164.6	141.9	1.15997	1
ATP8B1	Progressive familial intrahepatic cholestasis type 1	O43520	LEU	288	SER	0.09	0.31	0.290323	164.6	86.2	1.90951	3
PAFAH1B1	Lissencephaly due to LIS1 mutation	P43034	HIS	379	TYR	0.07	0.24	0.291667	150.1	190.5	0.787927	3
PAFAH1B1	Lissencephaly due to LIS1 mutation	P43034	HIS	379	ARG	0.07	0.24	0.291667	150.1	197.3	0.76077	3
GUSB	Mucopolysaccharidosis type 7	P08236	ASP	490	GLY	0.05	0.17	0.294118	108.5	57.8	1.87716	3
SOD1	Amyotrophic lateral sclerosis	P00441	ILE	150	SER	0.08	0.27	0.296296	164.6	86.2	1.90951	3
SOD1	Amyotrophic lateral sclerosis	P00441	ILE	150	ASN	0.08	0.27	0.296296	164.6	115.6	1.42388	3
SOD1	Amyotrophic lateral sclerosis	P00441	ILE	150	THR	0.08	0.27	0.296296	164.6	113.5	1.45022	3
SOD1	Amyotrophic lateral sclerosis	P00441	ILE	150	MET	0.08	0.27	0.296296	164.6	161	1.02236	3
HOGA1	Primary hyperoxaluria type 3	Q86XE5	LEU	84	PRO	0.11	0.37	0.297297	164.6	120.6	1.36484	3
BTK	X-linked agammaglobulinemia	Q06187	PHE	644	LEU	0.03	0.1	0.3	187.2	164.6	1.1373	1
BTK	X-linked agammaglobulinemia	Q06187	PHE	644	SER	0.03	0.1	0.3	187.2	86.2	2.17169	1
RAD51	Fanconi anemia	Q06609	GLU	258	LYS	0.06	0.2	0.3	128.7	166.2	0.774368	3
SLC7A7	Lysinuric protein intolerance	Q9UM01	MET	50	LYS	0.03	0.1	0.3	161	166.2	0.968712	1
ENG	Hereditary hemorrhagic telangiectasia	P17813	VAL	105	ASP	0.03	0.1	0.3	136.8	108.5	1.26083	1
ROR2	Autosomal recessive Robinow syndrome	Q01974	ARG	736	GLN	0.06	0.2	0.3	197.3	141.9	1.39042	3
SMARCAL1	Schimke immuno-osseous dysplasia	Q9NZC9	PHE	279	SER	0.06	0.2	0.3	187.2	86.2	2.17169	1
ALDH7A1	Pyridoxine-dependent epilepsy	P49419	CYS	478	SER	0.06	0.2	0.3	107.9	86.2	1.25174	1
ACADVL	Very long chain acyl-CoA dehydrogenase deficiency	P49748	LEU	529	PHE	0.06	0.2	0.3	164.6	187.2	0.879274	1
MYBPC3	Left ventricular noncompaction	Q14896	TRP	792	ARG	0.06	0.2	0.3	225.1	197.3	1.1409	3
DDR2	Spondyloepimetaphyseal dysplasia-short limb-abnormal calcification syndrome	Q16832	ARG	839	HIS	0.09	0.3	0.3	197.3	150.1	1.31446	3
ALPL	Infantile hypophosphatasia	P05186	HIS	381	ARG	0.03	0.1	0.3	150.1	197.3	0.76077	3
GUCY2D	Leber congenital amaurosis	Q02846	ARG	795	TRP	0.1	0.33	0.30303	197.3	225.1	0.876499	3
PMS2	Lynch syndrome	P54278	ILE	668	VAL	0.07	0.23	0.304348	164.6	136.8	1.20322	3
ABCB6	Dyschromatosis universalis hereditaria	Q9NP58	LEU	356	PRO	0.04	0.13	0.307692	164.6	120.6	1.36484	1
DNAL1	Primary ciliary dyskinesia	Q4LDG9	ASN	150	SER	0.08	0.26	0.307692	115.6	86.2	1.34107	3
UNC13D	Familial hemophagocytic lymphohistiocytosis	Q70J99	PHE	857	CYS	0.04	0.13	0.307692	187.2	107.9	1.73494	1
GNE	Sialuria	Q9Y223	TYR	675	HIS	0.04	0.13	0.307692	190.5	150.1	1.26915	3
IFT140	Saldino-Mainzer syndrome	Q96RY7	THR	484	MET	0.08	0.26	0.307692	113.5	161	0.704969	3
NSD1	Sotos syndrome	Q96L73	CYS	2159	ARG	0.04	0.13	0.307692	107.9	197.3	0.546883	1
NSD1	Sotos syndrome	Q96L73	CYS	2159	SER	0.04	0.13	0.307692	107.9	86.2	1.25174	1
NSD1	Sotos syndrome	Q96L73	CYS	2159	TYR	0.04	0.13	0.307692	107.9	190.5	0.566404	1
WNT10A	Odonto-onycho-dermal dysplasia	Q9GZT5	THR	357	ILE	0.04	0.13	0.307692	113.5	164.6	0.68955	3
GLRA1	Hereditary hyperekplexia	P23415	ARG	280	HIS	0.04	0.13	0.307692	197.3	150.1	1.31446	3
TFR2	Hemochromatosis type 3	Q9UP52	MET	172	LYS	0.04	0.13	0.307692	161	166.2	0.968712	1
ABCA3	Interstitial lung disease due to ABCA3 deficiency	Q99758	LEU	101	PRO	0.08	0.26	0.307692	164.6	120.6	1.36484	3
PDE6B	Retinitis pigmentosa	P35913	ILE	535	ASN	0.05	0.16	0.3125	164.6	115.6	1.42388	1
MMP13	Spondyloepimetaphyseal dysplasia, Missouri type	P45452	LEU	77	SER	0.05	0.16	0.3125	164.6	86.2	1.90951	1
LIPA	Wolman disease	P38571	ASP	345	ASN	0.06	0.19	0.315789	108.5	115.6	0.938581	3
BMPR1B	Brachydactyly type A1	O00238	LYS	325	ASN	0.06	0.19	0.315789	166.2	115.6	1.43772	3
SERPING1	Hereditary angioedema type 1	P05155	PHE	471	SER	0.06	0.19	0.315789	187.2	86.2	2.17169	1
ATP7B	Wilson disease	P35670	THR	850	ILE	0.07	0.22	0.318182	113.5	164.6	0.68955	3
PAX2	Renal coloboma syndrome	Q02962	PRO	130	ARG	0.07	0.22	0.318182	120.6	197.3	0.611252	3
EPB42	Hereditary spherocytosis	P16452	ASP	145	TYR	0.08	0.25	0.32	108.5	190.5	0.569554	3
AASS	Hyperlysinemia	Q9UDR5	ARG	65	GLN	0.09	0.28	0.321429	197.3	141.9	1.39042	3
PDE6C	Achromatopsia	P51160	ILE	532	ARG	0.09	0.28	0.321429	164.6	197.3	0.834263	3
ETHE1	Ethylmalonic encephalopathy	O95571	LEU	185	ARG	0.11	0.34	0.323529	164.6	197.3	0.834263	3
RDH12	Leber congenital amaurosis	Q96NR8	LEU	311	PRO	0.13	0.4	0.325	164.6	120.6	1.36484	3
BTK	X-linked agammaglobulinemia	Q06187	TRP	634	SER	0.03	0.09	0.333333	225.1	86.2	2.61137	3
RPGR	Retinitis pigmentosa	Q92834	PHE	130	SER	0.09	0.27	0.333333	187.2	86.2	2.17169	3
RPGR	Retinitis pigmentosa	Q92834	PHE	130	CYS	0.09	0.27	0.333333	187.2	107.9	1.73494	3
PIGA	Paroxysmal nocturnal hemoglobinuria	P37287	PHE	117	SER	0.03	0.09	0.333333	187.2	86.2	2.17169	1
FH	Hereditary leiomyomatosis and renal cell cancer	P07954	GLN	185	ARG	0.06	0.18	0.333333	141.9	197.3	0.719209	3
CFTR	Cystic fibrosis	P13569	LEU	541	PRO	0.06	0.18	0.333333	164.6	120.6	1.36484	1
ABCC6	Pseudoxanthoma elasticum	O95255	ARG	518	GLN	0.03	0.09	0.333333	197.3	141.9	1.39042	3
NR2E3	Retinitis pigmentosa	Q9Y5X4	ALA	256	GLU	0.03	0.09	0.333333	86.4	128.7	0.671329	1
IRF6	Van der Woude syndrome	O14896	PHE	351	SER	0.03	0.09	0.333333	187.2	86.2	2.17169	1
ATP7B	Wilson disease	P35670	ALA	604	ASP	0.03	0.09	0.333333	86.4	108.5	0.796313	1
BRAF	Cardiofaciocutaneous syndrome	P15056	LEU	485	TRP	0.03	0.09	0.333333	164.6	225.1	0.731231	1
ACADVL	Very long chain acyl-CoA dehydrogenase deficiency	P49748	LEU	136	PHE	0.03	0.09	0.333333	164.6	187.2	0.879274	1
SIX1	Branchiootic syndrome	Q15475	LEU	139	ARG	0.03	0.09	0.333333	164.6	197.3	0.834263	1
GDAP1	Charcot-Marie-Tooth disease type 4A	Q8TB36	LEU	131	PHE	0.12	0.36	0.333333	164.6	187.2	0.879274	3
SERPING1	Hereditary angioedema type 1	P05155	LEU	230	PRO	0.15	0.45	0.333333	164.6	120.6	1.36484	3
SERPING1	Hereditary angioedema type 1	P05155	LEU	251	PRO	0.11	0.33	0.333333	164.6	120.6	1.36484	3
SERPING1	Hereditary angioedema type 1	P05155	PHE	313	LEU	0.03	0.09	0.333333	187.2	164.6	1.1373	1
GBE1	Adult polyglucosan body disease	Q04446	TYR	329	SER	0.03	0.09	0.333333	190.5	86.2	2.20998	3
NECTIN4	Ectodermal dysplasia-syndactyly syndrome	Q96NY8	VAL	242	MET	0.03	0.09	0.333333	136.8	161	0.849689	1
TBCD	Early-onset progressive diffuse brain atrophy-microcephaly-muscle weakness-optic atrophy syndrome	Q9BTW9	ALA	447	VAL	0.03	0.09	0.333333	86.4	136.8	0.631579	1
PCCA	Propionic acidemia	P05165	ALA	320	ASP	0.01	0.03	0.333333	86.4	108.5	0.796313	1
PCCB	Propionic acidemia	P05166	THR	211	ARG	0.04	0.12	0.333333	113.5	197.3	0.575266	3
BTK	X-linked agammaglobulinemia	Q06187	PHE	102	SER	0.01	0.03	0.333333	187.2	86.2	2.17169	1
HGD	Alkaptonuria	Q93099	GLN	258	PRO	0.08	0.24	0.333333	141.9	120.6	1.17662	3
HGD	Alkaptonuria	Q93099	LYS	248	GLU	0.01	0.03	0.333333	166.2	128.7	1.29138	3
CRB1	Retinitis pigmentosa	P82279	LEU	767	PRO	0.01	0.03	0.333333	164.6	120.6	1.36484	1
FANCA	Fanconi anemia	O15360	VAL	1112	GLY	0.01	0.03	0.333333	136.8	57.8	2.36678	1
FANCA	Fanconi anemia	O15360	TYR	843	ASP	0.01	0.03	0.333333	190.5	108.5	1.75576	3
FANCA	Fanconi anemia	O15360	LEU	730	PRO	0.01	0.03	0.333333	164.6	120.6	1.36484	1
FANCA	Fanconi anemia	O15360	LEU	407	ARG	0.01	0.03	0.333333	164.6	197.3	0.834263	1
FANCD2	Fanconi anemia	Q9BXW9	LEU	231	ARG	0.02	0.06	0.333333	164.6	197.3	0.834263	1
CYP19A1	Aromatase deficiency	P11511	ARG	365	GLN	0.01	0.03	0.333333	197.3	141.9	1.39042	3
FXN	Friedreich ataxia	Q16595	TRP	173	GLY	0.01	0.03	0.333333	225.1	57.8	3.89446	3
BBS10	Bardet-Biedl syndrome	Q8TAM1	ILE	190	THR	0.01	0.03	0.333333	164.6	113.5	1.45022	1
BBS9	Bardet-Biedl syndrome	Q3SYG4	CYS	535	TYR	0.02	0.06	0.333333	107.9	190.5	0.566404	1
MSH6	Lynch syndrome	P52701	VAL	480	GLU	0.01	0.03	0.333333	136.8	128.7	1.06294	1
MSH2	Lynch syndrome	P43246	VAL	161	ASP	0.01	0.03	0.333333	136.8	108.5	1.26083	1
MLH1	Lynch syndrome	P40692	MET	35	ARG	0.01	0.03	0.333333	161	197.3	0.816016	1
RPS6KA3	Coffin-Lowry syndrome	P51812	LEU	201	PRO	0.01	0.03	0.333333	164.6	120.6	1.36484	1
HDAC8	Cornelia de Lange syndrome	Q9BY41	THR	319	ILE	0.02	0.06	0.333333	113.5	164.6	0.68955	3
PTEN	Cowden syndrome	P60484	PHE	90	SER	0.07	0.21	0.333333	187.2	86.2	2.17169	3
RHO	Retinitis pigmentosa	P08100	ASN	55	LYS	0.01	0.03	0.333333	115.6	166.2	0.695548	3
RHO	Retinitis pigmentosa	P08100	PRO	171	ARG	0.04	0.12	0.333333	120.6	197.3	0.611252	3
RHO	Retinitis pigmentosa	P08100	PRO	171	GLN	0.04	0.12	0.333333	120.6	141.9	0.849894	3
RHO	Retinitis pigmentosa	P08100	PRO	171	LEU	0.04	0.12	0.333333	120.6	164.6	0.732685	3
GP1BA	Bernard-Soulier syndrome	P07359	ASN	57	ASP	0.04	0.12	0.333333	115.6	108.5	1.06544	3
HSD11B2	Apparent mineralocorticoid excess	P80365	ALA	328	VAL	0.01	0.03	0.333333	86.4	136.8	0.631579	1
GLA	Fabry disease	P06280	CYS	378	TYR	0.02	0.06	0.333333	107.9	190.5	0.566404	1
GLA	Fabry disease	P06280	TYR	184	ASP	0.01	0.03	0.333333	190.5	108.5	1.75576	3
CBS	Classic homocystinuria	P35520	CYS	346	ARG	0.02	0.06	0.333333	107.9	197.3	0.546883	1
TSHR	Familial hyperthyroidism due to mutations in TSH receptor	P16473	CYS	41	SER	0.02	0.06	0.333333	107.9	86.2	1.25174	1
NHLRC1	Lafora disease	Q6VVB1	LEU	126	PRO	0.04	0.12	0.333333	164.6	120.6	1.36484	1
AGPAT2	Congenital generalized lipodystrophy	O15120	MET	105	VAL	0.01	0.03	0.333333	161	136.8	1.1769	1
UNC13D	Familial hemophagocytic lymphohistiocytosis	Q70J99	LEU	1058	PRO	0.02	0.06	0.333333	164.6	120.6	1.36484	1
GUSB	Mucopolysaccharidosis type 7	P08236	LEU	176	PHE	0.05	0.15	0.333333	164.6	187.2	0.879274	1
GNE	GNE myopathy	Q9Y223	ILE	150	VAL	0.04	0.12	0.333333	164.6	136.8	1.20322	1
SLC26A2	Multiple epiphyseal dysplasia type 4	P50443	CYS	653	GLY	0.01	0.03	0.333333	107.9	57.8	1.86678	1
SLC26A2	Multiple epiphyseal dysplasia type 4	P50443	CYS	653	SER	0.01	0.03	0.333333	107.9	86.2	1.25174	1
SLC26A2	Multiple epiphyseal dysplasia type 4	P50443	CYS	653	TYR	0.01	0.03	0.333333	107.9	190.5	0.566404	1
SLC26A4	Pendred syndrome	O43511	CYS	282	TYR	0.04	0.12	0.333333	107.9	190.5	0.566404	1
SLC26A4	Pendred syndrome	O43511	SER	391	ARG	0.02	0.06	0.333333	86.2	197.3	0.436898	3
SLC26A4	Pendred syndrome	O43511	GLN	421	PRO	0.01	0.03	0.333333	141.9	120.6	1.17662	3
SLC26A4	Pendred syndrome	O43511	LEU	676	GLN	0.01	0.03	0.333333	164.6	141.9	1.15997	1
SLC26A4	Pendred syndrome	O43511	PHE	683	SER	0.02	0.06	0.333333	187.2	86.2	2.17169	1
ABCC6	Pseudoxanthoma elasticum	O95255	ARG	1339	HIS	0.01	0.03	0.333333	197.3	150.1	1.31446	3
ENG	Hereditary hemorrhagic telangiectasia	P17813	CYS	493	PHE	0.02	0.06	0.333333	107.9	187.2	0.576389	1
ENG	Hereditary hemorrhagic telangiectasia	P17813	VAL	311	GLY	0.02	0.06	0.333333	136.8	57.8	2.36678	1
PRPF31	Retinitis pigmentosa	Q8WWY3	ALA	216	PRO	0.01	0.03	0.333333	86.4	120.6	0.716418	1
IDH3A	Retinitis pigmentosa	P50213	MET	239	THR	0.02	0.06	0.333333	161	113.5	1.4185	1
DCTN1	Amyotrophic lateral sclerosis	Q14203	ILE	622	PHE	0.01	0.03	0.333333	164.6	187.2	0.879274	1
NSD1	Sotos syndrome	Q96L73	THR	1807	PRO	0.01	0.03	0.333333	113.5	120.6	0.941128	3
EPB42	Hereditary spherocytosis	P16452	THR	108	ILE	0.01	0.03	0.333333	113.5	164.6	0.68955	3
MPL	Essential thrombocythemia	P40238	PRO	136	LEU	0.05	0.15	0.333333	120.6	164.6	0.732685	3
MPL	Essential thrombocythemia	P40238	PRO	136	HIS	0.05	0.15	0.333333	120.6	150.1	0.803464	3
MPL	Congenital amegakaryocytic thrombocytopenia	P40238	PRO	136	ARG	0.05	0.15	0.333333	120.6	197.3	0.611252	3
MPL	Congenital amegakaryocytic thrombocytopenia	P40238	LEU	254	PRO	0.01	0.03	0.333333	164.6	120.6	1.36484	1
WAS	Wiskott-Aldrich syndrome	P42768	LEU	35	PRO	0.01	0.03	0.333333	164.6	120.6	1.36484	1
ATP1A3	Cerebellar ataxia-areflexia-pes cavus-optic atrophy-sensorineural hearing loss syndrome	P13637	ASP	923	ASN	0.01	0.03	0.333333	108.5	115.6	0.938581	3
PADI3	Uncombable hair syndrome	Q9ULW8	LEU	112	HIS	0.01	0.03	0.333333	164.6	150.1	1.0966	1
PADI3	Uncombable hair syndrome	Q9ULW8	PRO	605	THR	0.02	0.06	0.333333	120.6	113.5	1.06256	3
LONP1	CODAS syndrome	P36776	TYR	939	HIS	0.01	0.03	0.333333	190.5	150.1	1.26915	3
LAGE3	Galloway-Mowat syndrome	Q14657	VAL	106	PHE	0.01	0.03	0.333333	136.8	187.2	0.730769	1
SAMD9L	Ataxia-pancytopenia syndrome	Q8IVG5	CYS	1196	SER	0.02	0.06	0.333333	107.9	86.2	1.25174	1
LARS2	Hydrops-lactic acidosis-sideroblastic anemia-multisystemic failure syndrome	Q15031	ALA	430	VAL	0.05	0.15	0.333333	86.4	136.8	0.631579	1
ABCG5	Sitosterolemia	Q9H222	THR	305	ARG	0.01	0.03	0.333333	113.5	197.3	0.575266	3
ACADVL	Very long chain acyl-CoA dehydrogenase deficiency	P49748	PHE	113	ILE	0.04	0.12	0.333333	187.2	164.6	1.1373	1
ACADVL	Very long chain acyl-CoA dehydrogenase deficiency	P49748	LYS	247	THR	0.02	0.06	0.333333	166.2	113.5	1.46432	3
ACADVL	Very long chain acyl-CoA dehydrogenase deficiency	P49748	LYS	247	ARG	0.02	0.06	0.333333	166.2	197.3	0.842372	3
ACADVL	Very long chain acyl-CoA dehydrogenase deficiency	P49748	LYS	247	ASN	0.02	0.06	0.333333	166.2	115.6	1.43772	3
ACADVL	Very long chain acyl-CoA dehydrogenase deficiency	P49748	MET	352	VAL	0.01	0.03	0.333333	161	136.8	1.1769	1
KCNA1	Episodic ataxia type 1	Q09470	ARG	239	SER	0.01	0.03	0.333333	197.3	86.2	2.28886	3
TGFBR2	Familial thoracic aortic aneurysm and aortic dissection	P37173	VAL	513	ALA	0.01	0.03	0.333333	136.8	86.4	1.58333	1
PDHA1	Pyruvate dehydrogenase E1-alpha deficiency	P08559	ILE	87	THR	0.07	0.21	0.333333	164.6	113.5	1.45022	3
GLB1	GM1 gangliosidosis type 3	P16278	GLN	255	HIS	0.02	0.06	0.333333	141.9	150.1	0.94537	3
ACAD9	Acyl-CoA dehydrogenase 9 deficiency	Q9H845	PHE	44	ILE	0.01	0.03	0.333333	187.2	164.6	1.1373	1
SERPING1	Hereditary angioedema type 1	P05155	LEU	287	ARG	0.01	0.03	0.333333	164.6	197.3	0.834263	1
SERPING1	Hereditary angioedema type 1	P05155	LEU	287	PRO	0.01	0.03	0.333333	164.6	120.6	1.36484	1
RAG1	Combined immunodeficiency due to partial RAG1 deficiency	P15918	VAL	782	ASP	0.01	0.03	0.333333	136.8	108.5	1.26083	1
MYO7A	Usher syndrome type 1	Q13402	LEU	1858	PRO	0.01	0.03	0.333333	164.6	120.6	1.36484	1
PCDH15	Usher syndrome type 1	Q96QU1	VAL	528	ASP	0.1	0.3	0.333333	136.8	108.5	1.26083	3
ALPL	Adult hypophosphatasia	P05186	TYR	178	HIS	0.01	0.03	0.333333	190.5	150.1	1.26915	3
ALPL	Adult hypophosphatasia	P05186	PRO	307	LEU	0.02	0.06	0.333333	120.6	164.6	0.732685	3
KLHL3	Pseudohypoaldosteronism type 2D	Q9UH77	VAL	507	ILE	0.01	0.03	0.333333	136.8	164.6	0.831106	1
LDLR	Homozygous familial hypercholesterolemia	P01130	VAL	429	MET	0.01	0.03	0.333333	136.8	161	0.849689	1
RBCK1	Polyglucosan body myopathy type 1	Q9BYM8	CYS	371	PHE	0.01	0.03	0.333333	107.9	187.2	0.576389	1
AKR1C2	46,XY disorder of sex development due to testicular 17,20-desmolase deficiency	P52895	HIS	90	GLN	0.02	0.06	0.333333	150.1	141.9	1.05779	3
PUS3	Severe growth deficiency-strabismus-extensive dermal melanocytosis-intellectual disability syndrome	Q9BZE2	TYR	71	CYS	0.02	0.06	0.333333	190.5	107.9	1.76552	3
TBCD	Early-onset progressive diffuse brain atrophy-microcephaly-muscle weakness-optic atrophy syndrome	Q9BTW9	MET	387	ARG	0.02	0.06	0.333333	161	197.3	0.816016	1
PHIP	PHIP-related behavioral problems-intellectual disability-obesity-dysmorphic features syndrome	Q8WWQ0	ARG	110	SER	0.17	0.51	0.333333	197.3	86.2	2.28886	3
SOD1	Amyotrophic lateral sclerosis	P00441	LEU	39	VAL	0.13	0.38	0.342105	164.6	136.8	1.20322	3
SOD1	Amyotrophic lateral sclerosis	P00441	LEU	39	GLN	0.13	0.38	0.342105	164.6	141.9	1.15997	3
ITGB3	Glanzmann thrombasthenia	P05106	CYS	210	SER	0.1	0.29	0.344828	107.9	86.2	1.25174	3
GLA	Fabry disease	P06280	ILE	232	THR	0.09	0.26	0.346154	164.6	113.5	1.45022	3
AR	Kennedy disease	P10275	VAL	890	MET	0.08	0.23	0.347826	136.8	161	0.849689	3
PRF1	Familial hemophagocytic lymphohistiocytosis	P14222	PHE	193	LEU	0.07	0.2	0.35	187.2	164.6	1.1373	1
CFTR	Cystic fibrosis	P13569	ALA	613	THR	0.07	0.2	0.35	86.4	113.5	0.761233	1
NUP107	Galloway-Mowat syndrome	P57740	CYS	442	TYR	0.07	0.2	0.35	107.9	190.5	0.566404	1
[truncated: 7,299 more rows]
