# Supplementary material for: Profiling of Protein-Coding Missense Mutations in Mendelian Rare Diseases: Clues from Structural Bioinformatics
Source: Int J Mol Sci. 2025 Apr 25;26(9):4072. doi: 10.3390/ijms26094072 (PMC12071383; doi:10.3390/ijms26094072)
Supplement: Supplementary file 1 [file ijms-26-04072-s001.zip › TableS2.xlsx]

## Sheet: Sheet1
PubChem ID	Binding Energy (kcal/mol)
25161177	-7
25195624	-5.8
25227436	-6
25267009	-4.8
40467085	-5.8
40473195	-5.6
42611257	-6.6
44129647	-5.3
44134376	-6.8
44205240	-6.2
2802	-5.4
44230999	-5.9
44298077	-5.6
44472635	-6.5
44480399	-6.5
44599207	-5.6
44631912	-5
44814423	-6.1
45138674	-5.4
45255840	-5.2
45356876	-5.3
45359047	-5.1
45375808	-6.1
46220502	-6.5
46911864	-5.4
49769200	-6
49800036	-5.7
49841217	-6.5
49849621	-6
2812	-4.6
50905713	-6.1
50922675	-6
51039094	-6.9
51435894	-6.5
53465279	-5.2
54670067	-4.7
54671008	-6.9
54671203	-6.2
54674461	-6.5
54675779	-6
54676038	-6.6
54676228	-6.2
54677470	-6.3
54680692	-5.8
54682461	-6.8
54684141	-5.5
54713659	-7.6
54726191	-6.6
56649450	-5.8
56842327	-5.9
56944144	-7
57379345	-6.2
57417192	-6.3
57682490	-5.5
58460047	-5.8
58557659	-5.9
60148395	-5.7
60150535	-4.8
66509024	-5.5
2910	-6.2
66509030	-5.7
66553195	-5.8
66576989	-5.3
66599893	-6.4
67171867	-6.1
67462786	-5.9
68165256	-5.5
68748835	-5.5
70957463	-6.4
71226662	-6.9
2955	-5.2
71299258	-5
71308755	-6
71312368	-6.8
71314611	-6.1
71481097	-6.9
71584930	-7.2
71602803	-4.7
71621331	-5.9
71657455	-5
71731823	-6.2
71811910	-6.1
72163100	-5.9
73330464	-4.6
73437646	-5.2
73442840	-5.3
75534860	-6
76959255	-6.1
77050711	-6.1
86294073	-6
86705695	-5.7
90437953	-5.9
90473211	-5.3
90489753	-6.6
91323352	-6.1
91506576	-6.8
91617630	-5.8
91746179	-5.8
98042564	-5.5
117064495	-5.6
117604931	-6.1
3016	-5.2
117761397	-5.5
117817422	-5.9
117947097	-5.8
118023034	-7.1
118323590	-7.3
118513932	-6.4
118955396	-5.9
121231040	-5.5
121304016	-6
122129995	-5.3
3019	-4.5
122173797	-5.5
123133871	-5.5
123133951	-5.5
124079495	-5.2
124081896	-5.9
124173720	-6.2
124201618	-5.5
129009911	-5.8
129009973	-5.5
129010024	-4.9
3033	-5
129269915	-6.8
131673892	-6.4
131714458	-5.9
131839611	-5.9
131954608	-6.7
132989384	-5.4
133053818	-5.3
133611887	-5.6
133687818	-5.7
134436906	-6.1
3038	-5.3
134460917	-5.5
134694052	-5.8
134694638	-5.3
134695375	-4.9
134751826	-5.2
134767951	-5.2
134821691	-6.5
135398508	-6.1
135398513	-5.1
135398559	-6.1
3059	-5.5
135398658	-6.4
135398737	-5.8
135398738	-4.5
135398739	-5.2
135398740	-5.3
135398745	-5
135398748	-5.4
135410875	-6.7
135413536	-6
135413538	-5.9
135565884	-6.1
135565903	-6.5
135565923	-6.2
135889896	-5.6
137278711	-5.1
137699109	-6
138393806	-5.9
138403271	-5.2
138403275	-6.1
3108	-4.9
138611145	-6.2
139031013	-5.7
140619961	-6.2
145875203	-6.5
146037278	-5.3
146158693	-5.2
146159199	-5.4
155903259	-5
163285258	-5.1
168313062	-5.5
168317479	-5.3
170836395	-5.5
3168	-6.5
3182	-5.1
3229	-5.7
3261	-5.7
3278	-4.9
3292	-5.2
3295	-5.2
3308	-5.4
3324	-5.6
3325	-5.1
3331	-4.9
3333	-4.6
3337	-5.1
3339	-5.4
3345	-5.8
3365	-5.5
3373	-5.4
3389	-5.1
3394	-5.6
3397	-5.1
3410	-6.1
3435	-5.4
3440	-5.2
3463	-4.9
3478	-5.8
3487	-4.7
3488	-6.1
3516	-4.7
3559	-6.3
3598	-5.6
3639	-5.2
3647	-5.1
3658	-5.1
3661	-5.4
3672	-5
3676	-4.4
3702	-5.9
3715	-6.2
3730	-5.3
3739	-5.5
3741	-4.8
3743	-5.4
3749	-5.7
3759	-5.8
3767	-4.5
3784	-5.5
3823	-6.2
3825	-5.9
3878	-5.2
3883	-5.8
3899	-5.6
3902	-5
3957	-7
3958	-5.5
3964	-5.7
4020	-5.5
4021	-4.8
4030	-6
4034	-6.3
4044	-5.4
4055	-4.7
4060	-4.9
4075	-4.8
4099	-4.4
4107	-5.1
4114	-5.2
4121	-5.2
4133	-4.7
4158	-4.6
4170	-6.2
4174	-4.7
4189	-5
4192	-5.6
4205	-5.4
4236	-5.2
4409	-5.1
4421	-5
4463	-5.3
1054	-4.4
4477	-5.9
4485	-4.5
4493	-5.2
4497	-5.4
4513	-4.7
4539	-5.6
4583	-5.7
4594	-6
1130	-4.8
4595	-6.1
4612	-5.6
4614	-6.1
4616	-5.5
4632	-5.2
4634	-5.1
4636	-4.5
4641	-5.2
4674	-4.6
4723	-4.9
4740	-5.1
4748	-5.9
4753	-4.6
4760	-5.2
4781	-5.1
4787	-5.4
4828	-5.4
4842	-4.4
4870	-5.7
4890	-5.1
4891	-5.6
4906	-5
4911	-4.8
4912	-4.9
4917	-5.7
4993	-5.2
4999	-5.5
5002	-5.5
5039	-4.6
5070	-4.7
5073	-6.9
5090	-5.3
5184	-5.2
1775	-5.6
5215	-5.7
5300	-5.2
5311	-5.4
5319	-5.4
5320	-4.5
5322	-5.3
5325	-6
5326	-6
5328	-5
5329	-5.1
5335	-5.8
5336	-5.5
5342	-6
5344	-5.7
5358	-4.8
5359	-5.5
5379	-5.2
1986	-5.2
5381	-5.6
5391	-5.6
5394	-5
5426	-5.7
5430	-5.2
5452	-5.3
5454	-6.1
1989	-6
5482	-4.7
5503	-5.7
5505	-5
5546	-6
5556	-6
5560	-5.3
5564	-5.2
5568	-5.1
5578	-5.2
5585	-5.2
5591	-5.9
5593	-4.6
5717	-6.7
5719	-5.3
5734	-4.9
5743	-5.4
5744	-5.8
2082	-5.1
5745	-5.6
5746	-5.9
5754	-5.6
5755	-5.7
5757	-5.5
5770	-5.4
5780	-4.6
5790	-5.1
5794	-4.6
5816	-4.5
2083	-5.1
5819	-5
5832	-5.4
5833	-5.3
5834	-5.7
5865	-5.9
5870	-5.4
5876	-5.8
5877	-5.8
2118	-6
5878	-5.5
5881	-5.7
5905	-4.9
5944	-5
5952	-5.3
5953	-5.6
5959	-5.3
5961	-4.4
5991	-5.7
5994	-5.4
5995	-5.5
6000	-6.6
6005	-5.9
6010	-5.3
6013	-5.7
6018	-5
6047	-4.9
6057	-4.7
6098	-5.9
6167	-5.2
6196	-6.1
6215	-5.8
6216	-5.6
6230	-5.1
6231	-5.7
6253	-5.4
6256	-5.3
6279	-5.6
6291	-5.8
6307	-5.3
6436	-5.8
6446	-5.4
2145	-4.6
6476	-4.5
6613	-4.7
6662	-5.6
6741	-6
6839	-4.8
6869	-6
6883	-4.6
7027	-4.6
2148	-5.3
7638	-5.3
8223	-6.6
8549	-5.3
8550	-5.7
8567	-4.7
8609	-5.5
9046	-6
2153	-4.5
9051	-5.6
9270	-5.2
9403	-5.6
9416	-5
9444	-5.2
9639	-4.5
9642	-6
9677	-4.6
9782	-6
9873	-5.4
2159	-5.1
9878	-5.7
10133	-5.3
10607	-5.7
11289	-5.4
11333	-5.4
11683	-5.7
13109	-5.2
2161	-6.3
13765	-5.2
13769	-5.8
13791	-5.8
14052	-4.6
14677	-5.1
15209	-5.7
15459	-4.9
15541	-6.2
15664	-5.5
16078	-5.4
2165	-5.8
16362	-6.2
16533	-5.4
16623	-5.4
17134	-5.8
18283	-4.9
19003	-5.7
19150	-5.7
19675	-6.4
20058	-5.4
20279	-5.2
2170	-5.6
21700	-5
21704	-5.2
21800	-6
21826	-5.6
22571	-4.7
24066	-4.8
25249	-6.2
26133	-5.6
27125	-5.9
2187	-4.9
27447	-6
27648	-4.5
28417	-5.4
29327	-5.3
29566	-4.9
30323	-6.2
30751	-5.9
31307	-6.3
2197	-5.3
31401	-5.5
31593	-5.7
31640	-5.5
32798	-4.9
33613	-6.2
33624	-5.1
34312	-5.5
34359	-5.6
35370	-5.3
36273	-5.1
36294	-5.5
36462	-6.1
37083	-5.2
37542	-5.2
37768	-4.8
38103	-6
38853	-5.3
39147	-5.8
40326	-5.4
40632	-5.1
2249	-5.6
40973	-4.9
41375	-5.5
41684	-5.2
41774	-5.5
41781	-5.8
43507	-6.3
44093	-4.7
47419	-5.2
47576	-5.8
2265	-5.2
47965	-6.2
50248	-5.4
51039	-6.4
51040	-5.9
51634	-4.4
53232	-5.7
54117	-5.9
54362	-6.1
54454	-5.9
54746	-5.7
55245	-5.1
56494	-4.9
56959	-5.8
57363	-5.5
57469	-5.3
59227	-5.2
60164	-6.6
60198	-5.7
60464	-5.9
2274	-5.9
60490	-5.1
60613	-5
60750	-4.5
60795	-6.5
60825	-4.9
60846	-5.2
60855	-5.5
60857	-5.2
60871	-5.7
60877	-5.2
2284	-4.6
60953	-5.7
60961	-5.5
62930	-5.1
63021	-5.5
64139	-5
64929	-5.6
65015	-7
65016	-5.9
65157	-5.1
65492	-5
2315	-6.2
65664	-5.8
65981	-5.6
65999	-7.5
68614	-4.5
68740	-4.6
68792	-4.9
68844	-5.1
68861	-5.2
68873	-6.4
68911	-5.5
2343	-6.3
71184	-4.6
71329	-5.3
71360	-6.6
71398	-5.9
71414	-6.2
71616	-5.4
72287	-5.3
73303	-5.7
77991	-4.9
2345	-5.1
82146	-6.7
82153	-5.9
91713	-5.6
92722	-6.5
92786	-5.5
92974	-5.2
93055	-5.5
104741	-5.3
104838	-5.2
104865	-6.3
107970	-4.8
108059	-5.9
110635	-7.1
115237	-6.9
115355	-5.8
119182	-5.2
119607	-5.5
2368	-4.6
121396	-4.7
121892	-5.6
123631	-6.3
124087	-6
125017	-4.9
126941	-6.4
129228	-5.3
130881	-6.3
130904	-5.5
2375	-5.9
131682	-6
132999	-6
134018	-5.3
134780	-6.1
146364	-6
146382	-5.4
148121	-6.1
148195	-6.6
149096	-5.4
2391	-6.1
150311	-5.1
151075	-6
153311	-5.5
153994	-5.3
154234	-5
156252	-6
156391	-5.7
157355	-5.3
157920	-5.2
159269	-5
2405	-4.8
311	-4.5
163091	-5.7
169870	-5.8
170361	-5
171548	-4.9
174174	-5.4
179344	-5.7
189821	-6
193962	-5.8
2471	-5
208902	-5.2
213039	-5.7
214348	-6.3
216237	-5.5
216326	-5.7
219024	-5.9
219078	-5
221493	-5.6
222528	-5.6
223253	-6
2474	-4.6
224004	-5.4
225609	-5.7
229455	-6.3
236702	-5.8
240767	-5.6
247839	-5.6
285033	-5.3
342467	-5.5
439693	-5.5
441073	-5.3
441074	-5.6
441130	-5.9
441184	-5.5
441300	-5.5
441306	-5.6
441336	-5.9
441350	-5.1
441383	-6
441393	-4.8
2481	-4.9
441401	-5.8
441404	-5.7
443385	-5.2
443387	-5.4
443872	-5.9
443879	-4.9
443928	-5.6
443936	-6.1
443943	-6
443944	-5.7
443958	-6.3
443967	-5.9
443980	-6.2
444006	-5.5
444025	-5.8
444036	-5.7
444254	-5.8
444795	-5.9
445354	-5.7
446157	-5.6
447715	-5.4
449171	-5.1
449193	-5.4
451668	-5
452548	-6.5
456199	-5.8
456201	-6.3
2540	-5.5
460612	-4.9
464205	-5.3
470125	-4.8
471161	-5.4
489181	-5.2
493570	-6
636374	-5.4
636398	-6
2554	-5.4
637577	-5
638340	-5.2
638678	-5.8
643976	-6.2
644019	-5.5
644073	-5.1
656583	-5.2
667449	-5.3
667467	-5.4
667476	-5
667484	-4.5
941650	-6.2
941651	-6.4
969472	-6.4
1548887	-5.6
1548943	-5.2
1549008	-5.3
2723601	-4.9
2723719	-7.1
2723877	-5.6
2733335	-5.3
3000322	-5.6
3001055	-4.6
3003141	-4.9
2581	-5.8
3011155	-5.8
3033053	-4.7
3034034	-5.1
3035000	-6
3036505	-5.4
3036780	-5.6
3062316	-5.1
3081361	-6.3
3083544	-6
2585	-6.3
3086674	-4.6
3326923	-4.7
3379942	-5.1
4369359	-6
4659569	-6.5
5277135	-5.6
5280360	-5
5280453	-5.6
2623	-6.1
5280723	-5
5280793	-5.9
5280795	-5.7
5280954	-4.8
5281004	-5.4
5281006	-6.3
5281034	-5.7
5281078	-6
2645	-6.1
5281081	-5.5
5281099	-5
5281104	-5.5
5281107	-5.8
5282226	-5.7
5282375	-5
5282379	-5.7
5282452	-6.1
5282492	-5.1
2650	-5.7
5282493	-5.5
5282494	-5.7
5283731	-5.6
5284371	-5.5
5284447	-5.3
5284513	-5.5
5284514	-5.9
5284566	-6.3
5284569	-5.3
2657	-6.4
5284585	-6.4
5284587	-6
5284592	-6.1
5284603	-5.3
5284607	-4.5
5284627	-5.6
5288783	-5.5
5288826	-5.3
5310966	-5
5311027	-5.3
2659	-5.6
5311037	-5.8
5311066	-5.8
5311067	-5.7
5311181	-5.8
5311221	-5.2
5311328	-5.2
5311412	-5.5
5311454	-5.4
5312125	-6
5323714	-5.4
2662	-5.5
5330286	-6
5352062	-5.7
5353492	-6.3
5353622	-5
5353985	-5
5360515	-5.7
5360970	-5
5361092	-5.6
2675	-6.1
5361202	-5.6
5361467	-5.1
5361919	-6.5
5362065	-5.8
5362119	-6
5362129	-5.6
5447130	-5.4
5459211	-5.6
5462501	-5.9
2678	-6
5464098	-5.7
5464263	-5.4
5466987	-5.7
5479529	-5.8
5479530	-6.3
5481173	-6.1
5484131	-5.4
5484727	-5.4
5488548	-5.9
5702060	-5.6
5702077	-6.2
5702092	-5
5702094	-5.4
5702096	-5
5702160	-5.2
5742832	-5.8
5748152	-5.3
5809202	-5.6
5901977	-6.3
2708	-4.6
5916968	-6.1
5943039	-6.3
6057875	-5.4
6321411	-6.1
6321414	-5
6321416	-5.5
6323266	-5.6
6323289	-4.8
6324646	-5.2
6398970	-6
2712	-5.6
6399253	-6
6426740	-6.2
6426741	-5.9
6426742	-5.7
6432494	-5.2
6436009	-5
6437380	-5.1
6437877	-5.6
6439522	-6
6439900	-4.6
6442003	-5.4
6445540	-5.8
6450551	-6.6
6451149	-6.7
6451164	-4.7
6451257	-5.5
6473973	-5.1
6526396	-5.5
6537152	-5.1
6540478	-5.2
2720	-5.5
6604200	-5.9
6604438	-6.3
6604728	-5.8
6713943	-5.6
6714002	-5.8
6728941	-5.8
6803597	-6
6842999	-5.1
6915944	-5.8
6917715	-5.1
2722	-4.7
6917864	-6.1
6917926	-5.5
6918092	-5.7
6918140	-5.1
6918155	-6.4
6918178	-5
6918248	-6.5
6918296	-5.5
6918305	-5.5
2724	-5.2
6918493	-5.7
6918638	-6.4
6918670	-5.6
6957673	-6.5
9568614	-6
9574768	-6
9578005	-5.8
9579578	-5.9
9601086	-5.2
9690109	-5.1
2725	-4.9
9811704	-5
9811834	-6
9818306	-5.8
9821849	-6.3
9829523	-6.3
9832912	-5.1
9848818	-5.6
2726	-4.8
9852981	-6.3
9854489	-6.1
9863827	-5.7
9864881	-5.6
9865528	-5.3
9868491	-5.6
9869929	-6.5
9871419	-6.9
9875401	-6.6
9883933	-5.5
2727	-5
9887712	-6
9913767	-5.3
9915879	-4.5
9924495	-6.1
9926791	-5.4
9934746	-5.5
9966051	-5.1
10071196	-5.6
10096344	-6.3
10182969	-6.7
2732	-6.9
10184653	-6.4
10220503	-5.3
10257882	-6.2
10275777	-6.6
10280735	-7
10288191	-6
10295295	-6.8
10324367	-5.2
10472693	-4.7
10477896	-4.7
10869981	-5.6
11001318	-6.7
11024312	-5.6
11167602	-6.8
11235729	-5.7
11243969	-5.3
11250029	-4.9
11256587	-5.6
11304743	-6.2
2749	-5.2
11318905	-5.5
11405965	-5.5
11432307	-5.2
11450633	-5.3
11476460	-5.4
11501341	-5.2
11511120	-6.8
11518241	-6.4
11561674	-5.4
2754	-5.9
11567473	-5.4
11625818	-6.1
11626560	-6
11655595	-6.1
11707110	-6.9
11750009	-5.3
11753673	-5.5
11773081	-5
11876263	-5.7
11949646	-6.3
2756	-4.8
11962412	-4.8
11965427	-6.4
11978813	-6.6
12067125	-5.9
12598310	-5.2
12971801	-6.4
13371699	-5
13728407	-5.6
13728409	-6.1
2762	-5.3
15940185	-5.6
15950376	-5.9
15951529	-6
15981237	-5.8
16004692	-5.1
16051930	-5.2
16124688	-6.9
16217605	-5.6
16220172	-6.9
2764	-5.9
16394563	-6.1
16399351	-5.6
16667736	-5.9
16678941	-7.2
16760141	-6.8
19371515	-5.6
20056604	-5
21943991	-6.1
21943994	-5.9
22842006	-5.7
2788	-4.8
23278031	-5.4
23305305	-5.9
23634441	-6.1
23635314	-5.9
23653540	-5.3
23725625	-6.5
23835497	-6.3
24776445	-6.4
24795069	-5.4
24812758	-6.7
2789	-5
24821094	-6
24822371	-5.3
24831714	-5.9
24848419	-6
24867842	-6
24872560	-5.8
24965990	-5.8
25099191	-5.7
25102847	-6.1
25141092	-6.5
2796	-4.5
